# Supplementary material for: Phylogenetic and functional characterisation of the Haemophilus influenzae multidrug efflux pump AcrB
Source: Commun Biol. 2019 Sep 13;2:340. doi: 10.1038/s42003-019-0564-6 (PMC6744504; doi:10.1038/s42003-019-0564-6)
Supplement: Supplementary file 3 — Supplementary Data 1 [file 42003_2019_564_MOESM3_ESM.xlsx]

## Sheet: Sheet1
Organism (reference strain with NCBI hyperlink)	Genomic location	Strand	Sequence	Gene length	Locus/tag (gene name)	Protein length	Protein description	Notes
Pseudomonas aeruginosa PAO1	473191..476331	plus	ATGTCGAAGTTTTTCATTGATAGGCCCATTTTCGCGTGGGTGATCGCCTTGGTGATCATGCTCGCGGGCGGCCTGTCGATCCTCAGTCTGCCGGTCAACCAGTACCCGGCCATCGCCCCGCCGGCCATCGCCGTGCAGGTGAGCTACCCGGGCGCCTCGGCCGAGACGGTGCAGGACACCGTGGTCCAGGTGATCGAGCAGCAGATGAACGGGATCGACAATCTGCGCTACATCTCCTCGGAGAGTAACTCCGACGGCAGCATGACCATCACCGTGACCTTCGAACAGGGCACCGACCCCGACATCGCCCAGGTCCAGGTGCAGAACAAGCTGCAACTGGCCACCCCGCTACTGCCGCAGGAAGTGCAGCGCCAGGGGATCCGGGTGACCAAGGCGGTG…	3141	PA0426 (mexB)	1046	multidrug resistance protein MexB
Pseudomonas aeruginosa PAO1	2208182..2211306	minus	ATGGCTCGTTTCTTCATTGACCGGCCGGTCTTCGCCTGGGTGATCTCCCTGCTGATCGTGCTCGCCGGGGTCCTGGCGATCCGCTTCCTGCCGGTCGCCCAGTACCCGGACATCGCGCCGCCGGTGGTCAACGTCAGCGCCAGCTATCCCGGCGCCTCGGCCAAGGTGGTCGAGGAAGCGGTGACCGCGATCATCGAGCGCGAGATGAACGGCGCGCCCGGCCTGCTCTACACCAAGGCCACCAGCAGCACCGGCCAGGCCTCGCTGACCCTGACCTTCCGCCAGGGCGTGAACGCCGACCTCGCCGCGGTGGAAGTGCAGAACCGCCTGAAGATCGTCGAGTCGCGCCTGCCCGAATCGGTGCGGCGCGACGGCATCTACGTGGAGAAGGCGGCGGAC…	3138	PA2018 (mexY)	1045	multidrug resistance protein MexY
Pseudomonas aeruginosa PAO1	5151078..5154209	minus	ATGTCCGAATTCTTCATCAAGCGGCCGAACTTCGCCTGGGTGGTGGCCCTGTTCATCTCCCTGGCCGGCCTGCTGGTCATTTCCAAATTGCCGGTAGCGCAGTACCCCAATGTCGCGCCGCCACAGATCACCATCACCGCCACCTATCCCGGCGCCTCGGCGAAGGTGCTGGTGGACTCCGTCACCAGTGTGCTCGAGGAGTCGCTGAACGGCGCCAAGGGCCTGCTCTACTTCGAGTCGACCAACAACTCCAACGGCACCGCCGAGATCGTCGTCACCTTCGAGCCGGGCACCGATCCGGACCTGGCCCAGGTGGACGTGCAGAACCGCCTGAAGAAAGCCGAGGCGCGCATGCCGCAGGCGGTGCTGACCCAGGGCCTGCAGGTCGAGCAGACCAGC…	3132	PA4598 (mexD)	1043	multidrug resistance protein MexD
Pseudomonas aeruginosa PAO1	3939492..3942653	minus	ATGACATTCCCACGCTTCTTCATCGATAGGCCGATCTTCGCCATCGTTCTTTCGGTGCTGATGATGATCGGAGGCATCGTTTCGTTCTTCCAGTTGCCGCTGAGCGAATACCCGGCGGTGACGCCGCCGACCGTGCAGGTGACTACCGCCTATCCCGGCGCCAACCCCGACGTGATCGCGCAGACGGTGGCGACACCGCTGGAGCAGGCGATCACCGGGGTCGAGGGGATGCTGTACATGTCCTCGCAGTCGGCCACCGACGGGCGAATGATCCTGACCATCACCTTCGACCAGCACATCGATCCCGACATGGCCCAGATCCAGGTGCAGAACCGGGTCTCGCGGGTGCTCTCGCGCCTGCCCGACGAGGTGCAGCGGCAGGGCGTGGTCACCCAGAAG…	3162	PA3522 (mexQ)	1053	multidrug resistance protein MexQ
Pseudomonas aeruginosa PAO1	2810009..2813197	plus	ATGAATTTCTCCCAATTCTTCATCCAGCGGCCGATCTTCGCCGCGGTGCTGTCGCTGCTGATCCTGATTGGCGGCGCCATCTCCCTGTTCCAGCTACCCATCAGCGAATACCCGGAAGTGGTGCCGCCGACCGTCGTGGTCCGCGCCAACTTCCCCGGCGCCAACCCGAAAGTCATCGGCGAGACCGTCGCCTCTCCCCTTGAACAGGCGATCACCGGGGTGGAGAACATGCTCTACATGTCCTCCCAGTCGACCTCCGACGGCAAGCTGACCCTGACCATCACCTTCGCCCTCGGCACCGACCTGGACAACGCCCAGGTGCAGGTGCAGAACCGCGTCACCCGGACCGAGCCGAAGCTCCCGGAAGAAGTGACCCGGCTCGGCATCACCGTCGACAAG…	3189	PA2494 (mexF)	1062	multidrug resistance protein MexF
Pseudomonas aeruginosa PAO1	2847776..2850886	minus	ATGAGTCTGTCCACGCCCTTCATCCGCCGCCCGGTCGCCACCACGCTGCTGACCCTGGCGTTGCTGCTGGCCGGCACCCTGTCGTTCGGCCTGCTGCCGGTGGCGCCGCTGCCCAACGTCGATTTTCCGGCCATCGTGGTCAGCGCCAGCCTGCCGGGCGCCAGCCCGGAAACCATGGCCTCGTCGGTGGCCACGCCGCTGGAGCGCTCGCTGGGACGGATCGCCGGGATCAGCGAGATGACCTCCAGCAGTTCGCTGGGCTCGACCACCGTGGTGCTCGTGTTCGACCTGGAGAAGGACATCGACGGCGCCGCCCGCGAGGTGCAGGCGGCGATCAACGGCGCGATGAGCCTGCTGCCCAGCGGTATGCCGAACAATCCCAGCTACCGCAAGGCCAAC…	3111	PA2526 (muxC)	1036	multidrug resistance protein MuxC (MuxBC)
Pseudomonas aeruginosa PAO1	4904647..4907703	plus	ATGGCTTTTACCGATCCGTTCATCCGTCGTCCGGTCCTGGCGAGCGTGGTCAGCCTGCTGATCGTCCTGCTCGGCATGCAGGCCTTCAGCAAGCTGGTGATCCGCGAGTATCCGCAAATGGAGAACGCGCTGATCACGGTGACCACGCTCTACGCCGGCGCCAACGCGGAAACCATCCAGGGCTACATCACCCAGCCGCTGCAGCAGAGCCTGGCCAGCGCCGAAGGCATCGACTACATGACCTCGGTGAGCCGGCAGAACTATTCGACCATCTCCATCTACGCGCGGATCGGCGCCAATACCGATCGCCTGGTCACCGAGCTGCTGGCCAAGTCCAACGAAGTGAAGAGCCAGCTGCCGCCGGACGCCGAGGACCCGGTGCTGCAGAAGGAGGCCGCG…	3057	PA4375 (mexW)	1018	multidrug resistance protein MexW
Pseudomonas aeruginosa PAO1	2850883..2854014	minus	ATGAACCCGTCCCGCCCGTTCATCCTGCGGCCGGTCGCGACCACCCTGCTGATGGTGGCGATCCTGCTCTCGGGCCTGATCGCCTACCGCTTCCTGCCGATCTCGGCGTTGCCGGAAGTGGACTACCCGACCATCCAGGTGGTCACCCTGTACCCCGGCGCCAGCCCGGAGATCATGACCTCGTCGATCACCGCGCCGCTGGAGAACCAGCTCGGGCAGATTCCGGGGCTCAACGAGATGTCTTCCAGCAGTTCCGGCGGCGCCTCGGTGATCACCCTGCAATTCAGCCTGCAGAGCAACCTCGATGTCGCCGAGCAGGAAGTCCAGGCGGCGATCAACGCCGCGCAGAGCCTGCTGCCCAACGACCTGCCGAACCAGCCGGTGTTCAGCAAGGTGAAT…	3132	PA2527 (muxB)	1043	multidrug resistance protein MuxB (MuxBC)
Pseudomonas aeruginosa PAO1	4707535..4710624	plus	ATGACCTTTACCGACCTGTTCGTCCGCCGGCCGGTGCTGGCGCTGGTGGTCAGCACGCTGATCCTGCTGCTCGGCCTGTTCTCCCTGGGCAAGCTGCCGATCCGCCAGTACCCGCTGCTGGAAAGCTCGACCATCACCGTCACCACCGAGTACCCCGGCGCCTCCGCCGATCTCATGCAAGGCTTCGTCACCCAGCCGATCGCCCAGGCGGTGTCGTCGGTGGAGGGCATCGACTACCTTTCCTCGACCTCGGTGCAGGGGCGTAGCGTGGTGACCATCCGCATGCTGCTCAACCGCGATTCGACCCAGGCGATGACCGAGACCATGGCCAAGGTCAACTCGGTGCGCTACAAGCTGCCCGAGCGTGCCTACGACTCGGTGATCGAACGCTCTTCCGGC…	3090	PA4207 (mexI)	1029	multidrug resistance protein MexI
Pseudomonas aeruginosa PAO1	1563967..1567077	plus	GTGACGCCGCGCGCCGGGATTTCCGGCTGGTGCGTACGGCACCCGATCGCCACCGCGCTGCTGACCCTGGCCTCGCTGCTGCTGGGGCTGCTGGCGTTCCTCCGGCTCGGTGTGGCGCCGTTGCCGGAGGCGGACTTCCCGACCATCCAGATCAACGCCTTGCTGCCCGGCGGTAGCCCGGAGACCATGGCCTCGTCGGTGGCCACCCCCTTGGAAGTGCAGTTCAGCGCGATTCCCGGGATCACCGAGATGACTTCCAGCAGCGCCCTGGGCACCACCACCCTGACCCTGCAGTTCAGCCTCGACAAGAGCATCGACGTCGCCGCCCAGGAGGTCCAGGCGGCGATCAACGCCGCGGCCGGGCGGCTGCCGGTGGACATGCCGAACCTGCCGACCTGG…	3111	PA1436	1036	(multidrug resistance protein MdtC)
Pseudomonas aeruginosa PAO1	2837334..2840489	minus	ATGTTCGAACGCATCATCCAATTCGCCATCGAGCAACGCTGGCTGGTCCTGCTGGCGGTGCTGGGGATGGCCGGGGTCGGCATCGGCAGCTACCAGAAGCTGTCCATCGACGCGGTCCCGGACATCACCAACGTCCAGGTGCAGATCAATACCGCCGCCCCCGGCTACTCGCCGCTGGAAGTGGAGCAGCGGATCACCTACCCGGTGGAGACCGTCATGGCCGGCCTGCCGGGTTTGCAGGAAACCCGTTCGCTGTCGCGGCCGGGGATTTCCCAGGTGACGGTGATCTTCGAGGAGGGCACCGACATCTACTTCGCCCGCCAGCAGGTCAACGAACGCCTGAGCACGGCGCGCGAGCAACTGCCGGAAGACATCTCGCCGACCCTCGGGCCGATCTCC…	3156	PA2520 (czcA)	1051	cobalt-zinc-cadmium resistance protein CzcA
Pseudomonas aeruginosa PAO1	4116188..4119265	minus	ATGTCCTTCAACCTTTCCGCCTGGGCGTTGCAGAATCGCCAGATCGTCCTGTACCTGATGATCCTGCTTGGCGCGGTCGGCGCGCTGTCCTACAGCAAGCTGGGGCAGAGCGAAGACCCGCCGTTCACCTTCAAGGCCATGGTGGTGCAGACCAACTGGCCGGGCGCCAGCGCCGAAGAGGTGGCCCGGCAGGTCACCGAGCGTATCGAGAAGAAGCTGATGGAAACCGGCGACTACGATCGCATCGTGTCCTTCTCCCGCCCCGGCGTCTCGCAGGTGACCTTCATGGCCCGCGAGGACATCCATTCCAGCGAGATCCCCGAACTCTGGTACCAGATCCGCAAGAAGATCAGCGACATTCGCGCCACCTTGCCGCAAAGCATCCAGGGCCCGTTCTTC…	3078	PA3676 (mexK)	1025	multidrug resistance protein MexK
Pseudomonas aeruginosa PAO1	179522..182569	plus	ATGAAGGGCGGTTTCAACCTGTCGGACTGGGCCCTGCGCCACCAGTCCCTGGTCTGGTACCTGATGGCGGTATCGCTGGTGATGGGCGTGTTCTCCTACCTCAACCTGGGGCGCGAGGAGGATCCCTCGTTCGCCATCAAGACCATGGTCATCCAGACCCGCTGGCCGGGCGCCACGGTGGACGACACCCTGGAGCAGGTCACCGACCGCATCGAGAAGAAGCTCGAGGAGCTGGACTCGCTGGATTACGTGAAGAGCTACACGCGACCCGGCGAATCGACGGTCTTCGTCTACCTCAAGGACACCACCAAGGCCGGCGACATCCCGGATATCTGGTACCAGGTGCGCAAGAAGATATCCGACATCCAGGGCGAATTCCCCCAGGGCATCCAGGGACCG…	3048	PA0158 (triC)	1015	multidrug resistance protein TriC
Pseudomonas aeruginosa PAO1	4096124..4098826	plus	ATGCCGCAGGTGGATCCCGAATTGTTCGATCGCGGGCAGTTCCAGGCGGAACTGGCCTTGAAGTCCAGCCCGATCGCCGCCTTCAAGAAGGCCATCCGGCAATTCCGCGAAGTGCTCGACAACCGCTTCAACAGCGGCCGCGACATCCGCCGCCTGATCGAAGATCGCGCCTGGTGCGTCGACCAGATCCTGCAACAGGCCTGGCAGCGCTTCGACTGGGGAGACGACGCCGACATCGCCCTGGTCGCCGTGGGCGGCTACGGCCGCGGCGAACTCCACCCCTACTCCGACGTCGACCTGCTGATCCTCCTCGACAGCGAGGACCAGGAGAGCTTCCGCGAACCGATCGAAGGCTTCCTCACCCTGCTCTGGGACATCGGCCTGGAAGTCGGCCAGAGC…	2703	PA3658 (glnD)	900	protein-PII uridylyltransferase GlnD
Escherichia coli K-12 MG1655	481254..484403	minus	ATGCCTAATTTCTTTATCGATCGCCCGATTTTTGCGTGGGTGATCGCCATTATCATCATGTTGGCAGGGGGGCTGGCGATCCTCAAACTGCCGGTGGCGCAATATCCTACGATTGCACCGCCGGCAGTAACGATCTCCGCCTCCTACCCCGGCGCTGATGCGAAAACAGTGCAGGACACGGTGACACAGGTTATCGAACAGAATATGAACGGTATCGATAACCTGATGTACATGTCCTCTAACAGTGACTCCACGGGTACCGTGCAGATCACCCTGACCTTTGAGTCTGGTACTGATGCGGATATCGCGCAGGTTCAGGTGCAGAACAAACTGCAGCTGGCGATGCCGTTGCTGCCGCAAGAAGTTCAGCAGCAAGGGGTGAGCGTTGAGAAATCATCC…	3150	b0462 (acrB)	1049	multidrug resistance protein AcrB
Escherichia coli K-12 MG1655	3415033..3418137	plus	ATGGCAAACTTTTTTATTCGACGACCGATATTTGCATGGGTGCTGGCCATTATTCTGATGATGGCGGGCGCACTGGCGATCCTACAATTGCCCGTCGCTCAGTATCCAACAATTGCACCGCCTGCGGTTTCTGTTTCAGCAAACTATCCGGGCGCTGATGCGCAGACCGTGCAGGATACGGTGACGCAGGTTATCGAACAGAATATGAACGGTATCGATAACCTGATGTATATGTCCTCCACCAGCGATTCCGCCGGTAGCGTGACAATTACCCTTACCTTCCAGTCCGGGACCGATCCTGATATCGCGCAAGTGCAGGTGCAGAACAAACTCCAGCTCGCCACGCCGTTGCTGCCGCAGGAGGTTCAGCAGCAGGGGATCAGTGTTGAAAAGTCCAGT…	3105	b3266 (acrF)	1034	multidrug resistance protein AcrF
Escherichia coli K-12 MG1655	3660414..3663527	plus	ATGGCTAACTATTTTATTGATCGCCCGGTTTTTGCCTGGGTACTTGCCATTATTATGATGCTTGCAGGTGGTCTGGCGATCATGAACTTACCGGTTGCGCAGTATCCGCAGATTGCGCCACCGACCATTACCGTCAGCGCTACCTATCCAGGTGCCGATGCGCAAACGGTAGAAGACTCGGTCACTCAGGTGATTGAGCAAAATATGAATGGGCTTGATGGCCTGATGTACATGTCTTCAACCAGTGATGCGGCGGGCAATGCCTCTATCACTCTGACCTTCGAGACTGGGACATCTCCTGATATCGCACAGGTTCAAGTGCAAAATAAACTGCAACTCGCTATGCCTTCATTACCTGAAGCAGTGCAGCAGCAGGGGATTAGCGTCGATAAGTCGAGC…	3114	b3514 (mdtF)	1037	multidrug resistance protein MdtF
Escherichia coli K-12 MG1655	2587595..2590708	plus	ATGGCGAATTTCTTTATTGATCGCCCCATTTTTGCCTGGGTGCTGGCAATCCTGTTGTGTCTGACAGGTACCCTGGCGATTTTTTCATTGCCCGTTGAACAATACCCCGATCTCGCGCCACCGAATGTGCGAGTGACCGCTAACTATCCCGGCGCATCGGCCCAGACGCTGGAAAACACCGTGACCCAGGTTATCGAGCAAAATATGACCGGCCTCGATAATCTCATGTATATGTCATCTCAGAGCAGTGGCACCGGTCAGGCATCTGTCACTTTAAGTTTTAAAGCAGGCACCGATCCGGACGAAGCCGTGCAGCAAGTACAAAACCAGCTGCAATCAGCCATGCGAAAGTTACCGCAGGCGGTGCAAAATCAGGGCGTGACGGTGCGTAAAACCGGC…	3114	b2470 (acrD)	1037	multidrug resistance protein AcrD
Escherichia coli K-12 MG1655	2155263..2158385	plus	ATGCAGGTGTTACCCCCGAGCAGCACAGGCGGCCCGTCGCGCCTGTTTATTATGCGTCCTGTGGCCACCACGCTGCTGATGGTGGCGATCTTACTCGCCGGGATTATCGGTTATCGCGCCCTGCCCGTTTCGGCGCTGCCGGAAGTGGACTATCCGACCATTCAGGTGGTCACGCTCTACCCAGGTGCCAGCCCGGATGTCATGACCTCTGCCGTTACCGCGCCGCTAGAACGCCAGTTCGGGCAGATGTCTGGCCTGAAACAGATGTCGTCGCAAAGTTCCGGCGGTGCGTCAGTTATCACTTTGCAGTTCCAGCTAACATTACCGCTCGATGTCGCCGAGCAGGAAGTGCAGGCCGCGATTAACGCTGCGACCAACTTGTTGCCGAGCGATCTGCCT…	3123	b2075 (mdtB)	1040	multidrug resistance protein MdtB (MdtABC)
Escherichia coli K-12 MG1655	598714..601857	plus	ATGATTGAATGGATTATTCGTCGCTCGGTGGCGAACCGTTTTTTGGTGCTGATGGGCGCGTTGTTTCTGAGCATCTGGGGCACCTGGACCATCATTAATACGCCAGTGGATGCGCTGCCGGATCTCTCCGATGTGCAGGTTATTATTAAAACCAGCTATCCCGGTCAGGCACCACAAATCGTTGAAAATCAGGTGACTTATCCGCTAACCACCACCATGTTGTCGGTGCCTGGCGCGAAGACTGTGCGCGGTTTCTCACAGTTTGGCGACTCTTATGTGTATGTCATTTTCGAAGATGGCACCGATCCGTACTGGGCGCGTTCGCGGGTGCTGGAGTACCTCAACCAGGTACAGGGTAAGCTGCCTGCGGGAGTCAGCGCCGAGCTGGGGCCAGATGCC…	3144	b0575 (cusA)	1047	copper/silver efflux system CusA
Escherichia coli K-12 MG1655	2158386..2161463	plus	GTGAAGTTTTTTGCCCTCTTCATTTACCGCCCGGTGGCGACGATTTTACTGTCGGTTGCCATTACCCTGTGCGGCATACTGGGCTTCCGTATGCTGCCGGTCGCCCCGCTGCCGCAGGTCGATTTTCCGGTGATTATCGTCAGCGCCTCGCTGCCCGGTGCGTCACCAGAAACAATGGCGTCTTCCGTTGCCACGCCGCTGGAGCGCTCACTTGGGCGCATTGCCGGAGTCAGTGAAATGACCTCCAGCAGTTCGCTCGGCAGCACGCGTATTATTTTGCAGTTTGATTTTGACCGGGATATCAACGGCGCAGCGCGTGATGTGCAGGCGGCGATCAACGCTGCACAAAGTTTGCTGCCCAGTGGGATGCCCAGCCGCCCGACCTATCGCAAAGCGAAC…	3078	b2076 (mdtC)	1025	multidrug resistance protein MdtC (MdtABC)
Acinetobacter baumannii ATCC 17978	3173131..3176307	plus	ATGGCACAATTTTTTATTCATCGCCCCATATTTGCGTGGGTGATTGCATTAGTCATTATGTTGGCGGGTATTCTTACGCTAACAAAAATGCCTATTGCACAATATCCAACGATTGCACCACCAACCGTAACGATTGCTGCGACTTATCCTGGTGCATCGGCTGAAACAGTTGAAAATACTGTAACCCAGATCATTGAACAACAAATGAATGGTCTTGATGGCTTACGTTATATTTCATCTAACAGTGCTGGTAATGGTCAGGCATCTATTCAATTAAACTTTGAACAAGGTGTTGACCCTGATATTGCACAGGTTCAAGTTCAAAACAAATTGCAATCTGCAACTGCGCTTTTACCTGAAGATGTACAACGTCAAGGTGTAACAGTTACTAAATCTGGT…	3177	A1S_2736 (adeJ)	1058	multidrug resistance protein AdeJ
Acinetobacter baumannii ATCC 17978	3082185..3085280	minus	ATGCTATCTAAATTTTTTATTCAACGCCCCATTTTTGCCAATGTTTTGGCGATCATTGTTATGGCTTTCGGTATTTTTTCGGTTATGAATTTGCCTGTAGAACGGTATCCAGACATTGCTCCACCTAAAATTACTGTGTCGGCCAACTATAGTGGTGCAGATGCACAAACGGTTGAGCAGAGTGTTACTCAAATTTTAGAACAGCAAATACAAGGGATTGATCACTTACTCTATTTTAGTTCATCAAGTGACTCATCTGGACGTAGTCGAATTACCATAAGTTTTGATAACGGAACAAATCCGGATACTGCTCAGGTCCAAGTACAAAATAGTATTAGTGGTGTCATACGTCGCTTACCGGATGAAGTTCAACGCCAAGGTGTTACGGTAAGTAAGTCA…	3096	A1S_2660	1031	multidrug resistance protein
Acinetobacter baumannii ATCC 17978	2036447..2039557	minus	ATGATGTCACAATTTTTTATTCGTCGTCCCGTTTTTGCTTGGGTTATCGCGATCTTTATTATTATATTTGGATTGCTGAGTATTCCTAAACTGCCAATTGCACGTTTTCCAAGTGTAGCCCCGCCACAGGTGAATATTAGTGCGACTTATCCTGGTGCTACAGCTAAAACCATCAACGATAGCGTTGTAACCTTAATTGAGCGCGAATTATCGGGTGTAAAAAATCTACTCTACTATAGTGCGACAACAGATACCTCCGGTACAGCAGAGATTACCGCTACATTTAAACCGGGCACAGATGTGGAAATGGCTCAGGTGGACGTTCAAAATAAAATCAAGGCTGTAGAAGCTCGCTTACCGCAAGTTGTACGTCAGCAAGGTTTACAGGTTGAGGCTTCA…	3111	A1S_1750 (adeB)	1036	multidrug resistance protein AdeB
Acinetobacter baumannii ATCC 17978	2669156..2672335	plus	ATGAATATTTCTAAGTTTTTTATTGATCGGCCGATCTTTGCTGGTGTTTTATCAGTATTGATTTTACTCGCCGGTCTGCTTTCGGTATTCCAATTACCGATTTCTGAATATCCCGAGGTTGTTCCACCATCTGTGGTGGTACGCGCCCAATATCCGGGTGCAAACCCAAAAGTGATTGCTGAAACGGTTGCATCTCCGCTCGAAGAGTCAATCAACGGCGTCGAAGACATGCTGTATATGCAATCTCAAGCAAACAGCGACGGTAACCTAACCATTACGGTGAACTTTAAGCTCGGTATCGACCCAGATAAAGCCCAACAATTGGTTCAAAACCGTGTGTCTCAGGCCATGCCCCGTTTACCTGAAGATGTACAGCGCTTAGGTGTAACCACACTAAAA…	3180	A1S_2305	1059	multidrug resistance protein
Acinetobacter baumannii ATCC 17978	3262814..3265849	plus	ATGGTACTCGGGTTAGCATCTTGGAAACGTATGACCGTTGAAGAGTTTCCAAATATTGATTTCCCATTCGTAGTCGTCACTACGCAATATGCGGGCGCTTCACCTGAAGCAGTTGAATCGGACATTACCAAAAAACTCGAAGATCAAATCAATACCATTTCGGGTATTAAACAAATTACTTCACGCTCAAGTGAAGGGCTTTCGATGGTGATTGCAGAGTTTAATCTTGATACGTCTTCGGCTATTGCAGCACAGGATGTTCGCGACAAAATTGCTCCAGTTATTGCCCAATTCCGCGATGAAATTGATACACCGATTGTACAACGCTACGATCCATCATCTAGCCCAATTATGTCAGTCGTGTTTGAATCGAATAGCATGAGCTTGGCTCAATTAAGC…	3036	A1S_2818 (nolG)	1011	nodulation protein NolG
Acinetobacter baumannii ATCC 17978	3702818..3705976	minus	ATGGACATTAATAAGCCTGAGCTGCCCAAGCCAGAAGGACTGTTTGACAGAGTTATTCAGTTTGCTATTCAAAATGCTATTTGGGTCATGCTATTTGTTCTGGCGTGGATTGGTGTTGGCATTTGGAGTTATCAAAAACTCCCTATTGATGCCGTTCCAGATATTACCAATACCCAAGTCCAGATTAATACTCAAGCCAATGGGTATACCGCTTTAGAGGTCGAACAGCGGATTACTTATCCTATTGAAAATGCGATGGCAGGAATTCCAAATCTGGAACAAACTCGCTCCATTTCTCGTTATGGGCTTTCCCAAGTCACCATCATTTTTAAAGATGGGACAGATATTTATTGGGCAAGACAACTGATTAATCAGCGTTTACAAGAAGCGGATGGCCAA…	3159	A1S_3217	1052	heavy metal transporter (CusA/CzcA family)
Haemophilus influenzae Rd KW20	948516..951614	plus	ATGTATGAGGAAATCCGAATGAAATTTACCGATATATTTATTCGTCGTCCTGTTTTAGCAGTTTCAATTAGTTTGTTAATGATTATTTTAGGGTTGCAAGCAATCTCGAAATTGGCAGTGCGTGAATACCCTAAAATGACTACTACAGTCATTACAGTGAGTACCGCATATCCAGGGGCAGATGCGAATTTAATCCAAGCATTTGTTACGTCAAAATTGGAAGAATCTATCGCGCAAGCCGATAATATTGATTATATGTCTTCGACTAGTGCGCCTAGTAGTTCGACTATTACAATAAAAATGAAATTAAATACCGATCCTGCAGGCGCGTTAGCAGATGTGTTAGCCAAAGTGAATGCAGTAAAGTCAGCATTACCAAATGGTATTGAAGATCCTAGT…	3099	HI0895 (acrB)	1032	multidrug resistance protein AcrB
Salmonella […] Typhi str. CT18	522109..525258	minus	ATGCCTAATTTCTTTATCGATCGCCCTATATTTGCGTGGGTGATCGCCATCATCATCATGTTGGCAGGGGGGCTCGCGATCCTCAAATTGCCGGTAGCGCAATATCCGACGATTGCGCCACCAGCAGTGACGATCTCCGCAACCTACCCTGGCGCTGATGCGAAAACGGTACAGGATACCGTCACGCAGGTTATCGAACAGAATATGAACGGTATCGATAACCTGATGTATATGTCCTCCAACAGTGACTCCACGGGGACCGTACAGATCACGCTGACCTTTGAATCCGGCACCGATGCGGATATCGCGCAGGTTCAGGTTCAGAACAAGTTGCAACTGGCAATGCCGTTACTTCCCCAGGAAGTACAGCAACAGGGCGTGAGCGTTGAGAAGTCCTCA…	3150	STY0519 (acrB)	1049	multidrug resistance protein AcrB
Salmonella […] Typhi str. LT2	3562280..3565393	plus	ATGGCAAACTTTTTTATTAGACGTCCTATTTTCGCCTGGGTTCTGGCCATTATCCTGATGATGGCTGGCGCACTGGCAATAATGCAACTTCCCGTTGCGCAGTATCCAACCATTGCGCCGCCAGCGGTTTCTATTTCTGCAACCTATCCTGGCGCGGATGCGCAGACGGTACAGGATACGGTTACTCAGGTTATCGAACAAAATATGAACGGTATCGATAACCTGATGTATATGTCCTCTACCAGCGACTCTGCTGGTAGCGTGACCATCACCCTGACCTTCCAGTCCGGAACCGATCCGGATATCGCGCAGGTTCAGGTGCAAAATAAATTGCAGCTCGCCACGCCTTTACTGCCGCAAGAAGTCCAGCAGCAGGGGATTAGCGTTGAAAAATCCAGC…	3114	STM3391 (acrF)	1037	multidrug resistance protein AcrF
Salmonella […] Typhi str. CT18	2553752..2556865	plus	ATGGCGAATTTTTTTATCGATCGCCCCATTTTTGCCTGGGTGCTGGCTATCCTGTTGTGTCTGACAGGGGCGTTAGCCATTTTTTCTTTACCTGTTGAACAATATCCCGATCTGGCGCCGCCCAACGTACGTATTACCGCGAATTATCCGGGAGCGTCGGCGCAAACGCTGGAAAATACCGTAACCCAGGTTATTGAGCAGAATATGACGGGCCTCGATAATCTGATGTACATGTCATCACAAAGCAGCGGAACCGGACAGGCGACCATTACGCTGAGCTTCATTGCGGGAACCGATCCTGATGAGGCGGTTCAGCAGGTGCAAAACCAGTTACAGTCCGCGATGCGTAAACTGCCGCAGGCGGTACAGGATCAAGGCGTCACGGTACGCAAAACGGGC…	3114	STY2719 (acrD)	1037	multidrug resistance protein AcrD
Salmonella […] Typhi str. CT18	2173488..2176610	plus	ATGCAGGTATTACCTCCGGGCAGCACGGGCGGCCCTTCGCGTCTGTTTATTCTGCGCCCCGTGGCCACCACTCTGCTGATGGCGGCGATTTTACTCGCCGGGATTATCGGCTATCGCTTCCTGCCCGTCGCCGCTTTGCCGGAGGTCGACTACCCCACTATTCAGGTGGTTACGCTCTACCCTGGCGCCAGCCCGGATGTCATGACCTCCTCCGTCACCGCGCCGCTTGAGCGCCAGTTCGGCCAGATGTCAGGACTTAAGCAGATGTCGTCGCAAAGCTCCGGCGGCGCATCGGTGGTGACGCTACAGTTTCAGTTGACGCTGCCGCTGGACGTTGCCGAGCAGGAAGTACAGGCGGCGATTAACGCAGCCACCAATTTATTGCCTTCCGACCTGCCG…	3123	STY2340	1040	Hypothetical protein
Klebsiella pneumoniae […] HS11286	1241191..1244337	minus	ATGCCTAATTTCTTTATCGATCGCCCCATATTTGCATGGGTGATCGCCATTATCATCATGCTGGCTGGGGGATTATCGATCCTCAAATTGCCGGTGGCGCAATATCCGACGATTGCGCCGCCAGCAATTTCCATTACCGCCATGTACCCCGGTGCTGACGCCGAAACGGTGCAGAACACCGTAACTCAGGTTATCGAACAGAATATGAACGGTATCGATCACCTGATGTACATGTCCTCAAATGGCGACTCCACCGGTACGGCAACCATTACGCTGACCTTCGAATCCGGTACCGATCCGGATATCGCCCAGGTTCAGGTTCAGAACAAGCTGGCGCTGGCGACGCCTCTGCTGCCGCAAGAAGTACAGCAGCAAGGGATTAGCGTTGAGAAAGCGTCC…	3147	KPHS_11880 (acrB)	1048	multidrug resistance protein AcrB
Klebsiella pneumoniae […] HS11286	4837427..4840537	plus	ATGTCTAAGTTTTTTATTCATCGACCGGTCTTCGCCTGGGTGCTGGCTATCATTATGATGATTGCCGGCGGCCTGGCCATCCTGCAGCTGCCGATAGCTCAGTACCCGACAATCGCCCCTCCTGCGGTAGCGATCTCCGCCACCTACCCCGGTGCAGATGCCCAGACCGTACAGGATACGGTCACTCAGGTTATCGAGCAGAATATGAACGGCATCGACAATCTGATGTATATGTCGTCGACCAGCGACTCTGCCGGTTCGGTAACCATTACGCTCACCTTTAAATCGGGTACCGATCCCGATATTGCCCAGGTACAGGTGCAAAACAAACTGCAGCTGGCCACGCCGCTGCTGCCCCAGGAAGTACAGCAGCAGGGGATTAGCGTCGAGAAATCCAGT…	3111	KPHS_48270 (bpeB)	1036	multidrug resistance protein BpeB/AcrF
Klebsiella pneumoniae […] HS11286	3905323..3908436	plus	ATGGCGAATTTCTTTATCGATCGCCCCATTTTTGCATGGGTGCTGGCAATCCTGTTATGCCTGACGGGCGCCCTTGCCATTTTGTCGCTGCCGGTTGAACAGTATCCCGACCTCGCCCCGCCGAATGTGCGGATCACCGCCAACTATCCCGGCGCTTCCGCGCAAACCCTGGAGAATACCGTCACTCAGGTTATCGAACAGAATATGACCGGCCTCGATAACCTGATGTATATGTCCTCCCAGAGCAGCGCCACCGGCCAGGCGACGATCACCCTCAGCTTTACCGCCGGTACCGACCCGGATGAAGCCGTGCAGCAGGTTCAGAACCAGCTACAGTCGGCGATGCGTAAGCTGCCGCAGGCGGTGCAAAACCAGGGGGTGACGGTGCGCAAGACCGGT…	3114	KPHS_38740 (acrD)	1037	multidrug resistance protein AcrD
Klebsiella pneumoniae […] HS11286	5227316..5230423	plus	ATGTTCTCCCGTTTCTTCGTGCGTCGCCCGGTCTTTGCCTGGGTGATCGCCATTCTGATTATGCTCGCCGGGGTGCTGGCGATCCGCACGCTGCCGGTAGGCCAGTACCCGGACGTCGCCCCGCCGGCGGTGAAAATCTCCGCCACCTATACCGGGGCGTCCGCCGAAACCCTGGAGAACAGCGTCACCCAGGTCATCGAGCAGCAGCTCACCGGCCTCGACCATCTGCTCTACTTCAGCTCCACCAGCAGCTCCGACGGCTCGGTCAGCATCACCGTCACCTTTGAGCAGGGGACCGACCCGGACACCGCCCAGGTGCAGGTGCAAAACAAAGTGCAGCAGGCGGAATCGCGGCTGCCGAGCGAAGTCCAGCAGTCCGGCGTAACGGTGGAAAAATCG…	3108	KPHS_52090 (cmeB)	1035	multidrug resistance protein CmeB
Klebsiella pneumoniae […] HS11286	3030848..3033964	minus	ATGCCGCACTTTTTCATTGAGCGCCCCATCTTCGCATGGGTTATTGCCCTGTTTATTGTTCTGACGGGACTGTTGTCCATACCTCGTTTACCGGTTGCGCAATACCCTGAAGTTGCGCCACCCGGTATTATCATTTCAGTGAGTTACCCTGGAGCTAGCCCGGAAGTGATGAACACATCCGTCGTGTCTCTGATCGAGCGTGAAATTTCGAGTGTTGACAATTTACTCTATTTTGAATCTTCCAGTGACACGACAGGGATGGCGTCAATTACGGTAACTTTCAAACCCGGCACCGACATCAAACTCGCCCAGATGGATCTGCAAAACCAAATTAAAATTGTGGAATCTCGCCTGCCGCAGTCGGTAAGACAGAATGGGATAAATGTTGAGGCAGCTAAT…	3117	KPHS_30430	1038	multidrug resistance protein
Klebsiella pneumoniae […] HS11286	1444484..1447576	plus	ATGCTGACCTTTTTTATCCGTCGTCCGCGATTTGCCATGGTGATCGCGCTGCTGCTGACCTTTGTCGGCGCGGTGTCGCTGAAGCTGATCCCGGTGGAGCAGTACCCGGCGATCACCCCCCCGGTGGTGAACGTCAGCGCCAGCTGGCCGGGCGCCAGCGCGTCAGACGTGGCGGAAGCCATCGCCGCCCCGCTGGAGACCCAGCTCAACGGCGTCGATCATATGCTGTATATGGAGTCCACCAGCTCGGATGAGGGGACGTACCGCCTGAGCATAACCTTCGCGGCGGGCACCGATGCCGACCTGGCGGCGATCGACGTGCAAAACCGGGTGGCGCAGGCGCTGGCGCAGCTCCCGGCGGAGGTGCAGCAGAATGGCGTCCAGGTGCGCAAGCGCGCC…	3093	KPHS_13940	1030	multidrug resistance protein
Klebsiella pneumoniae […] HS11286	3597230..3600352	plus	ATGCAGGTGTTACCTCCAGGCCGCACCGGCGGCCCGTCCCGGCTGTTTATTATGCGTCCGGTGGCCACCACTCTGCTGATGGTGGCTATCCTGCTGGCCGGGATCATCGGCTATCGCTTTCTGCCGGTCTCCGCCCTGCCGGAGGTCGATTACCCGACCATTCAGGTAGTCACCCTCTATCCGGGTGCCAGCCCGGACGTGGTGACCTCCGCCATCACCGCCCCGCTGGAGCGCCAGTTCGGCCAGATGTCAGGCCTCAAGCAGATGTCGTCGCAAAGCTCCGGCGGCGCCTCGGTAGTCACGCTGCAGTTCCAGCTGACCCTGCCGCTGGACGTCGCCGAGCAGGAAGTGCAGGCGGCCATTAACGCCGCCACCAATCTGCTGCCGAGCGATCTGCCG…	3123	KPHS_35870 (mdtB)	1040	multidrug resistance protein MdtB (MdtABC)
Klebsiella pneumoniae […] HS11286	3600353..3603430	plus	GTGAAGTTTTTCGCCCTCTTCATTTACCGCCCGGTGGCGACGATCCTCATCTCGCTGGCCATCACCCTGTGCGGCATTCTCGGCTTCCGGCTGCTGCCGGTAGCCCCGCTGCCGCAGGTGGACTTCCCGGTGATCATGGTTAGCGCCTCGCTGCCGGGAGCCTCGCCGGAGACCATGGCCTCGTCGGTGGCCACCCCGCTGGAGCGCTCCCTGGGACGAATAGCCGGGGTCAATGAGATGACCTCCTCCAGCTCGCTCGGCAGCACCCGCATCATTCTCGAGTTTAACTTCGACCGCGATATCAACGGCGCGGCGCGCGACGTTCAGGCGGCGATCAACGCCGCGCAAAGCCTGCTGCCGAGCGGAATGCCCAGCCGGCCGACCTATCGCAAAGCCAAT…	3078	KPHS_35880 (mdtC)	1025	multidrug resistance protein MdtC (MdtABC)
Klebsiella pneumoniae […] HS11286	616098..619247	minus	ATGATTGAATGGATTATCCGCCGCTCGGTGGCCAACCGCTTCCTGGTGATGATGGCGGCGCTGTTTCTCAGCATCTGGGGAACCTGGACCATCATCCACACCCCGGTAGACGCCCTGCCGGATCTCTCTGACGTACAGGTGATCGTCAAAACCCGCTATCCGGGGCAGGCGCCGCAGATCGTCGAAAACCAGGTCACCTGGCCGCTGACCACCACCATGCTGTCGGTCCCCGGCGCCAGAACGGTTCGCGGCTTCTCGCAATTCGGCGACTCCTACGTATACGTGATTTTTGAAGACGGCACCGATCCTTACTGGGCGCGCTCGCGGGTGCTGGAGTATCTCAACCAGGTGCAGGGCAAACTTCCCGCCGGGGTCAGCGCCGAAATGGGCCCGGATGCC…	3150	KPHS_05810	1049	copper/silver efflux system CusA
Edwardsiella ictaluri 93-146	1091451..1094603	minus	ATGGCTAAATTTTTTATCGATCGTCCGATCTTTGCCTGGGTTCTCGCCATCATTATGATGTTGGCCGGCGCATTGGCGATCATGAGCCTGCCTGTCGCACAGTACCCTACCGTTGCTCCGCCGGCAGTCACCATCTCCGCCAGCTATCCGGGGGCGGATGCGGCCACGGTGCAAAACTCCGTGACGCAGGTTATCGAACAGAACATGAACGGTATCGATAACCTGATGTACATGTCATCAACCAGTGACTCGGCCGGTAACGCCAGCATCACCCTGACCTTTGAGGCCGGTACCGATCCGGATATCGCCCAGGTCCAGGTGCAGAATAAGCTGCAGCTGGCCATGCCCTCCCTGCCGCAGGAAGTACAGCAGCAGGGGGTCAGCGTGGATAAAGCCTCC…	3153	NT01EI_1098 (acrB)	1050	multidrug resistance protein AcrB
Edwardsiella ictaluri 93-146	1205521..1208636	minus	ATAGCTGAATTTTTCCTCGATCGCCCCATTTTTGCCTGGGTCATCGCCATCTTTTTTAGCCTGGCGGGGCTGCTGGCCATCCACCAGCTCCCCATTGAGCAGTACCCTAATCTGGCGCCGCCAACGGTACGTATCAGCGCCTCCTATCCCGGCGCATCGGCCCAAACCCTGGAGAACACCGTTACCCAGATCATCGAACAGAACATGACCGGCCTGGATGGACTGATATATACCTCCTCTCAGAGCAGCAGCAGCGGCAGCGCCTCCATTACGCTGACCTTTCAGTCCGGCACCGACCCCAATGAGGCGATGCAGCAGGTCCAGAATCAGCTCAGTGCCGCCACCCGGAAACTGCCGCAGGAGGTTCAACAGCAGGGGATACGCGTCAGCAAGTCCGGT…	3116	NT01EI_RS05380 (acrD)	1038	multidrug resistance protein AcrD
Edwardsiella ictaluri 93-146	1163842..1166970	minus	ATGAGCCAGACGCCCTCTTCCCCCGTTGCGCACGGCGGTGGCCCCTCGCGTCTGTTTATTCTTCGCCCGGTCGCCACAACCCTGCTGATGATCGCCATACTGCTGGCCGGTCTGGTCGCCTACCGCGCCCTGCCGGTGTCGGCACTACCGCAGGTCGACTACCCGACCATTCAGGTGGTCACCCTGTATCCCGGCGCCAGCCCCGACGTAACCGCCTCGGCAATCACCGCCCCGCTGGAGCGCCAGTTCGGCCAGATGTCCGGCCTGCAGCAGATGTCGTCACAGAGCAGCGGCGGCGCATCGGTGATCACGCTGCAGTTCCAGTTGTCGCTGGCGCTGGACGTCGCGGAGCAAGAGGTGCAGGCGGCGATCAACGCCGCAACCAATCTGCTGCCAAAC…	3129	NT01EI_RS05205 (mdtB)	1042	multidrug resistance protein MdtB (MdtABC)
Edwardsiella ictaluri 93-146	1160765..1163845	minus	ATGAGCGGCTTCGCCCTGTTTATCAACCGCCCGGTGGCCACCAGCCTGCTGGCGCTGGCGATCACCCTGGTGGGACTGCTCGGCCTACGCCTGCTGCCGGTCGCGCCGCTGCCACAGGTGGATTTTCCGGTGATCATGGTCAGTGCCTCCCTGCCGGGCGCCTCGGCAGAGACCATGGCCGCCTCGGTCGCGATGCCGCTGGAGCGGGCGCTGGGACGCATCGCCGGGGTCAATGAGATGACCTCCAGCAGCAGTCTGGGCACAACCCGCATCATTTTACAGTTCAATCTCGACAGGAATATCGACGGCGCGGCGCGCGATGTTCAGGCCGCGCTGAACGCCGCCCAGAGTCTGCTGCCCTCCGGCATGCCGTCACGCCCCAGCTACCGCAAGGCCAAC…	3081	NT01EI_RS05200 (mdtC)	1026	multidrug resistance protein MdtC (MdtABC)
Edwardsiella ictaluri 93-146	2035775..2038939	minus	ATGATTGAATGGATTATCCGACGCGCGGTGGCGAACCGTTTCCTGGTGATGATGGGGGTACTGTTCCTCGGTATCTGGGGCGCCTGGACGGTTGCCAACACGCCGGTGGATGCGCTGCCTGACCTCTCCGATGTACAGGTGATCATCAAGACCAGCTACCCGGGACAGGCTCCACAGCTGGTGGAGGATCAGGTGACCTATCCACTGACCACCACCATGCTGTCGGTGCCGGGGGCCAAGACGGTGCGCGGCTTCTCTCAGTTCGGCACCTCTTATGTCTATGTCATCTTTGCCGATGGCACCGACCTCTATTGGGCGCGCTCGCGGGTACTGGAGTATCTGAATCAGGTGCAGGGTAAGCTGCCGGCGGGGGTCAGCGCTGAGATCGGGCCCGATGCC…	3165	NT01EI_RS09245	1054	heavy metal transporter (CusA/CzcA family)
Aeromonas hydrophila […] ATCC 7966	3270167..3273316	minus	ATGGCACGATTTTTCATAGACAGACCCATTTTCGCCTGGGTGATCGCCCTGGTGATCATGCTGGCGGGGAGCCTGGCCATCATCAAGCTGCCGGTCGCCCAGTACCCGAGCATTGCGCCGCCGGCGGTGGGTATTTCCGCCAGCTACCCGGGGGCTTCCGCCAAGACGGTGGAAGACTCGGTGACCCAGATCATCGAGCAGAACATGACCGGACTGGATCACCTGCTCTACATGTCCTCCCAGTCGGACTCCTCCGGCCGGGTATCGGTCACCCTCACCTTCCAGCCGGGGACCGACCCCGACATCGCCCAGGTGCAGGTGCAGAACAAGCTGCAGCAAGCCATGTCGCTGTTGCCGCAAGAGGTGCAGCAGCAGGGGATCCGGGTCCAGAAGACCTCC…	3150	AHA_2910 (acrB)	1049	multidrug resistance protein AcrB
Aeromonas hydrophila […] ATCC 7966	1433179..1436307	minus	ATGCCGCAGTTTTTCATTCATCGCCCGGTGTTTGCCTGGGTGATCGCCCTCTTCATCGTGCTGGCAGGCGTCATCGCCATCCCCAAGCTGCCCATCTCCCACTACCCCTCAGTGGCGCCGGTATCGGTGACCCTCTATGCCACCTACTCCGGTGCCACACCGCAGACCCTGAACGATGCGGTGGTGAGCCTGATCGAGCGCGAGCTGTCGGGGGTGAAGAACCTGCTCTACTTCGAGTCATCGGTAGACGCCTCCGGCAGCGCGCAGATCACCGCCACCTTCAAGCCGGGCACCGATCCGGAGCTGGCCCAGATGGACGTGCAAAACCGCATCAAGGCGGTCGAACCCCGTTTACCGCAAGCAGTGCGGCAAAATGGCCTGCAGGTGGAATCCGCCTCT…	3129	AHA_1320 (amrB)	1042	transporter AmrB
Aeromonas hydrophila […] ATCC 7966	3325944..3329072	plus	ATGTTTTCCAAGTTCTTCATCGAACGCCCCATCTTCGCCAGCGTGATTTCGATCATCATAGTGCTGGGCGGGTTGGCGGCGATGCGATCGCTGCCCATCGAGCAGTACCCGCAGATCACCCCGCCGGTGGTGTCGGTCACCGCCTTCTATCCGGGCGCCACCCCCGAGGTGATCTCCCAGACGGTGGCTGCACCGCTCGAACAGCAGATCAACGGCGTGGAGCGGATGCTCTACATGCAGTCGGGTTCGGCCTCCAACGGCCAGATGAACCTCAACGTCTACTTCGAGATCGGCACCGATCCGGATCAGGCCACCATCAACGTCAACAACCGGGTCTCGGCCGCCATGGCCCAGCTGCCGGAAGAGGTGAAGAAGCAGGGGGTGACGGTCAAGAAGAAA…	3129	AHA_2960	1042	efflux pump (HAE1)
Aeromonas hydrophila […] ATCC 7966	1400153..1403272	plus	ATGTGGCTCTCCGATATTTCCGTGCGCCGCCCGCTGGTGGCGGTGGTGCTGAGCGCGCTGCTCACCGTGTTCGGTCTGGTGGCGTTTTCCAAGCTGACGGTGCGGGAGATGCCGGACGTGCAGACGCCGTCCGTCTCCATCACCACCATGTACGAGGGGGCCGCCCCCGCCGTCATGGAGAGCCAGGTCACCAAGCCCATCGAGGATCAGCTCTCCGGCATCAGCGGCATCAAGAACATCAACTCGGTGACCCGCAAGGGGCGCTCTGTCATCACGGTGGAGTTCAAGCTCGGCTGGAACATGGTGGAGGGGATCTCCGATGTGCGCGATGCCATCTCCCGCGCCCGCCCCAAGCTGCCGGACGAGGTGGATGAACCCCTGGTCACCAAGGACAACGGC…	3120	AHA_1288	1039	multidrug resistance protein AcrB/D/F
Aeromonas hydrophila […] ATCC 7966	24187..27267	minus	ATGCGCTTTACCGATATATTCATCAAGCGGCCCATCCTGGCCATCTCGATCAGCTTTCTGATCGCGTTGCTGGGTGTCCAGGCCGTGTTCAAGATGCAGGTGCGGGAATACCCCGAGATGACCAACACGGTCGTCACGGTCAGCACCAGCTACTATGGCGCGAGTGCCGACCTGATCCAGGGCTTCATCACCCAGCCACTGGAACAGGCCATCGCCCAGGCGGACAACATCGACTTCATGACGTCGTCCACCCAGCTCGGCAGCTCGACCATCACTGCCTACATGAAGCTCAACACCAACCCGAATGCGGCCCTGTCCGACATTCTGGCCAAGGTCAACTCGGTACGTTCCCAGTTGCCGAAGGAGTCGGAAGATCCCTCGGTAACCATGTCGACCGGC…	3081	AHA_0021	1026	multidrug resistance protein
Aeromonas hydrophila […] ATCC 7966	3331559..3334687	plus	ATGATCCCGTCGATTATTCGCTGGTCAGTGGGCAACCGCTTTTTGGTGCTGCTGCTCACTGTCATGCTCACCGCCTGGGGGCTCTGGTCGGTCAAACAGACCCCGGTGGACGCCCTGCCGGATCTCTCCGACGTGCAGGTGATCATCAAGACGGCCTATCCGGGCCAGGCACCGCAGGTGGTGGAGGATCAGGTCACCTACCCGCTCACCACCGCCATGCTGGCAGTGCCGGGGGCCACCACGGTGCGCGGCTACTCCTTCTTCGGCGACTCCTTCGTCTATGTGCTGTTTGACGACAACACCGACCTCTACTGGGCCCGCGCCCGGGTGCTGGAGTACCTAAGCCAGGTCGCACCCAACCTGCCTGCCTCCGCCCGCCCCCAGCTCGGCCCCGATGCT…	3129	AHA_2963 (cusA)	1042	copper/silver efflux system CusA
Coxiella burnetii RSA 493	751260..754298	plus	ATGAAATTATCCGAGATTTGCATTCGCCAACCGGTATTAGCTATTGTGTTGAGTTTAATTTTGGTGGTGTTAGGCGTCGTTGCTTTTCAACGTCTTGAATTGCGCTTTTTTCCGAAATTGGAATTACCTATCTTAACGGTAGCCACCACTTACGATGGTGCAAGCGCCCAGCTTATGGAAAGCCAAGTCACCACCCAAATTGAAAACGCCCTCTCCGGAGTGGACCACATTGCCTCGATCAGCTCCACAAGTTACCCCGGTTCGAGCTATGTGACGGTGTTATTCCAACTCGGGGGCAATTTTGAAGAAGAAGCGAGCGCAGTACGCGACAAAGTATTTGCGATTCGCGATCAATTACCACCCAATGCTAATCCGCCGACCATTACGGTTGGGACCAAA…	3039	CBU_0804	1012	multidrug resistance protein AcrB/D/F
Coxiella burnetii RSA 493	1038916..1041975	minus	ATGGCAAGTTCGAAATTTACGGACAAATTTATAATTCGCCCGGTTCTCGCCATTGTTGTGAGCTTGTTTATTTTTATTTTGGGGTTGCGTGCGATTACCGAAATGGAAGTGCGCCAGTACCCTAAAATGAACAATACGTTAATTACCATTTCGACGGCTTACCCTGGCGCGCCTGCTTCTTTAATCGAAGGTTTTATTACAACGCGGCTTGAAAAATCCATCGCGGGCGCCGAAGGGATCGATTATATGACTTCCACCAGCACTCAAGGCGTTAGCACGATTAATGTTTTCATAAAATTGAATTTCGATCCTAATGTGGCTTTTACCGATATCATGAGTAAAGTCGCCCAAGTGCAAAATGATTTACCGCGAGAATCTCAGCTACCTGTCATTCAAAAA…	3060	CBU_1093	1019	multidrug resistance protein AcrB
Coxiella burnetii RSA 493	693724..696792	minus	ATGAATATTTCTGAAATCTGTATCAAACGCCCTGTTTTAGCGCTCGTCTTAAGCCTCGTTCTTGTCGTCGTTGGCATCATGGGGTTCAATGACTTAAACACGCGTTTTTTCCCAAAGTTTGAGCAAAACGTTATAAATATTTCGACGGCCTATCCCAGCGCTAGCGCAAAATTAGTGGAATCTAGCATTACAACGCCGTTGGAAGAAGGCATCAGCGGAGTCCAAGGGATTGATACTATTATCTCTCAAAGTTTCCAGGGAGAAAGCGACATTAAATTGACTTTAGATTACGGAGTAAACGTTTACGAAGTTGCGAATCAAATACGCGATAAAGTCGAACAAGCCCGCGTTCAACTGCCCACTAATATTAACGCCCCCGTGGTACAAGTCGGTTGGGGT…	3069	CBU_0753 (acrB)	1022	multidrug resistance protein AcrB
Marinobacter hydrocarbonoclasticus ATCC 49840	3423329..3426439	minus	ATGCTGCGAACATTCATCGACCGGCCGATCTTCGCCTCGGTTATCTCGATCATCATTACCCTTGGTGGAGCGCTGGCCCTGCTGGGTTTGCCGGTAGAACAGTACCCCAACGTGGTGCCGCCTCAGGTGGTGGTGGACGGCCGCTTCCCGGGAGCCAGTGCCGATGTGATTTCCGATTCGGTGGTGGCGCCGCTTGAGCAGGAAATCAACGGCGTGGACGACATGATCTACATGGAATCCAGTGCCACTGACTCCGGCAGTTTTCGAGTGACGGTGTCGTTTGAAATCGGCACCGATCCGGACCAGGCTACGATCAACGTCAACAACCGTGTGCAGCAGGCTTTGGCCCGGTTGCCTCAGACCGTCCGGGACCAGGGTCTGAAGGTGGAATCCCGTTCC…	3111	MARHY_RS15910	1036	efflux pump (HAE1)
Marinobacter hydrocarbonoclasticus ATCC 49840	1131362..1134478	plus	ATGATCAGCCGCGTGTTTATTCAGCGCCCGAAGTTTGCCTTCGTTATTTCCATTCTCATCACGCTCGCAGGGGCGCTCGCGTTACGTATCCTGCCTGTCAACATGTACCCGGACATGGCGCCACCCCAGGTTCAGGTGACTGCGACGTTGCCGGGCGCCAGCGCCCAGGTGGTAGAGGAGGCTGTCATACGGCCGGTGGAGCAGCAGCTCAACGGCGTGGAGGGCATGATTTACATGGAATCATCGGCCTCCAGTGACGGTACCGCCAAAATCACGCTGACCTTTGAAAGTGGGACCGACACCGACATTGCCCAGGTGAATGTGCAGAACCGGGTCGCGCTGGCCGAGCCCTTCCTGCCAGATGAGGTCCGGCGCCAGGGTGTTATCGTCAGCAAGCAA…	3117	MARHY_RS05195	1038	efflux pump (HAE1)
Marinobacter hydrocarbonoclasticus ATCC 49840	3976078..3979224	minus	ATGGTGTTGTCCGATGTCTCCATCAAACGCCCGGTGTTTGCCACCGTTCTGAGTCTGCTGATTGTCGTATTCGGCGTGGCCGCCTTGCTGGGCTTGCCGGTTCGGGAATATCCGGATATTGATCCGCCGGTGGTTTCGGTGTCCACCGATTACACCGGCGCTGCGGCGGAAGTGGTCGACACCCAGATTACCCAGGTGATTGAAGGGGCCATCAGTGGCATTGAAGGCATTCGCTCCATCGAATCCTCAACTGAACAGGGTGAATCCCGAACCTCAATAGAATTTGATACCTCCCGGGATGTAGACATTGCCGCCAACGACGTGCGCGATGCGGTGTCCCGGGTTCTGAACCAGTTGCCGGATGAGGCCGATCCCCCGGTGGTTCAAAAAGCCGATTCC…	3147	MARHY_RS18295	1048	multidrug resistance protein AcrB/D/F
Marinobacter hydrocarbonoclasticus ATCC 49840	3485969..3489058	minus	ATGAAATTCACCGACATTTTTGTCCACCGGCCGGTTCTCGCCACGGTGGTCAGCCTGCTGATCCTGTTGATCGGCGCGCGGGCCGCCATGGAGATGGAAATCCGGCAGTATCCGGAGCTGGAAAGCACCACGGTGACCGTCTCCACGGCTTACCCCGGCGCCAGTTCGGACCTGATCAAGGGCTTTATCACGACCCCGCTACAGCAGGCCATTGCGGAAGCCAGCGGCATTGATTACCTGACGTCCACCAGTTCCCAGAGCGTATCGACCATTCAGGCCAAGATGATCCTGAACTACGACGCCAACGATGCCCTGGCAGAGATCCAGGCCAAGGTGGCCAGTCAGCGCAACGTGTTACCGGCGGAAGCCGAGGACCCGGTGATTACCTCTACAACCGGC…	3090	MARHY_RS16140 (acrB)	1029	multidrug resistance protein AcrB
Marinobacter hydrocarbonoclasticus ATCC 49840	141894..145016	plus	ATGATTGCAGCCATTATTCGCTGGTCGGTTGGTAACCGCTTCCTGGTGTTGCTGGCCACGTTGCTGATTACGGGGCTCGGCCTGTATTCCCTGAAACAAACGCCGGTGGATGCCTTACCGGATCTGTCGGATGTCCAGGTTATTATCAAAACCGGCTTTCCGGGGCAGGCCCCGCAGGTGGTGGAAGATCAGGTGACCTACCCGATGACCACTGCCATGCTCTCGGTACCAGGTGCGAAAACGGTCAGGGGATACTCGTTCTTCGGGGATTCCTACGTCTACGTGATCTTCGATGAAGACACCGACATGTACTGGGCGCGCTCGCGGGTGCTGGAGTATCTCTCCCAGGTGGCGCCCAGCCTGCCGGACTCGGCTCGTCCCCAGCTTGGGCCCGATGCC…	3123	MARHY_RS00615	1040	heavy metal transporter (CusA/CzcA family)
Marinobacter hydrocarbonoclasticus ATCC 49840	285702..288854	plus	ATGAGTCGCAAAAAGGGTGTGATCGGCTTTTTTGTCCATCACCGGTTAGCCGGCAATCTGGTGATGCTGGTGATGTTGCTCGGTGGCGTAATGGCCCTGAGCCGCATGAATATCCAGTTCTTCCCTACTTTCGCCCTGGATGTGGTCAGCGTGCGGGTGGTGTGGAGTGGTGCGTCGGCCGAGGATGTGGAGCGCGGTATTACCGACCCGCTGGAGCAGCGTCTGCGCAGCGTCGACGGCCTCAAGAAGATGACCTCCACGTCGGCGCAGGGGGTGTCGTCCATTACCCTGGAATTCCATGAAGGCACCGACCCGATACAGGCAGTGGACGACGTGCGCCAGCAGGTCGACGAATTCAACAACTTGCCGGCGGATGCCGAAGAACCGCAGGTGGCCAGG…	3153	MARHY_RS01230	1050	multidrug resistance protein AcrB/D/F
Marinobacter hydrocarbonoclasticus ATCC 49840	280662..283892	plus	ATGAGTCAGGAATTGCCCCCGGTTGGCCCGTCCGGTGTCATTGCCCGGGCCTTTCAGAACAATCATCTGACCCCGCTGCTGGCCATTCTGGCGATCATCCTCGGTGTCCTGTCGGTGATCGTCACACCAAAAGAAGAGGAACCCCAGATTGATGTCACCATGGCCGACATCATGGTGGCGCTGCCGGGAGCCAGTGCCCGAGAAGTGGAAAGTGTGATTGCCACGCCGGCCGAACAGGTGATGAGTGAGATCAAGGGCGTAGAGCATGTTTACTCCGTGTCACGACAGGGCCAGGCGGTGGTGACCGTTGAATTCGAGGTCGGTATCACCCGACAGGAAGCACTGGTGCGGCTCTACAACCAGGTGTATTCCAACCAGGACTGGCTGCCGCCGGATCTC…	3231	MARHY_RS01215	1076	multidrug resistance protein AcrB/D/F
Marinobacter hydrocarbonoclasticus ATCC 49840	1213569..1216658	plus	ATGCGAGCATTGATTGCCGCGGCCATGGACCGAAGCCGCACCACGCTGTTGTTGTTCCTGTTCCTGCTGTTGGGCGGTATGGCGGCCTACCAGGTGATTCCCAAGGAATCCAATCCGGACGTCACCATCCCGATGATCTATGTCTCGATGACGCTTGAAGGCATCAGCCCGGAAGACGCTGAGCGCCTGCTGGTCCGGCCCATGGAGCAGGAGCTGCGCTCGCTGGAAGGCATCAAGGAAATGCGGGGTACCGCCTCAGAAGGCCATGCCTCGGTGATGCTTGAATTCGACGCCGGTTTCGATCCGGACAAGGCCCTGCAGGATGTCCGGGAGAAGGTGGATACCGCCCGCAGCAAGCTACCCCAGGAAGCCGACGAACCCCGGGTCAATGAAATCAAC…	3090	MARHY_RS05625	1029	multidrug resistance protein AcrB/D/F
Marinobacter hydrocarbonoclasticus ATCC 49840	3232590..3235616	minus	ATGACCCGCCGACTGCTTAACTGTCAACGCTTGCTGGGCATGGTGGTGACCATGCTCTGCCTGCTCGGTATTGCCGCCTACAGCACCATGCCCCGTCAGGAAGATCCGAGTTTCCCATACCGGGCCGGTATGATCACGGTGAGTTATCCCGGTGCCAGTGCCGAGGCGGTTGAGCGCCTGGTGCTTCAGCCGCTGACCGATGAGTTGCGCCAGGTCGAAGAGCTGGACTGGAGCCAGGGCACCGCCAGAACCGGCGTGGCACTGGCCCGGCTGAAACTCCGGGACCGCATCTACGACACCGATTCGGCGTGGGATCGGGTTCGTCAGGCCATGGAGCGGGCGCGCCAGGATTTCCCCGATGATGTGGGCCTGATGGAGCTGGATGACCGTCTGATCGAC…	3027	MARHY_RS15060	1008	multidrug resistance protein AcrB/D/F
Marinobacter hydrocarbonoclasticus ATCC 49840	2907239..2910277	minus	ATGAGCTTACCGAATCTTTCCGCGCTGGCAGTGCGCGAGCGTTCGGTCACCCTCTTTTTTCTTTTGCTGTCCGTTGTTACCGGTTTCTACGCGTTCTCGTCCCTGGGTCGGGCGGAAGACCCTGCGTTCACCGTCCGGGCGATGGTGGTCTCGGTAGCCTGGCCAGGAGCAACCCCCGAGGTGCTGCAGAATCAGGTCGTGGATCGTCTGGAAAAGCAAATTCAGGAGGTGGCGTATACCGATACCATTGAAACAACCATTCGGCCCGGGCAGGCCGCCATGCTTATCCGATTCCAGGATTCGACGCCCAGCGAAAAAGTGCCGGACCTCTTTTATCAAGTCCGCAAACGCATGCTCGATGAGAAGCCCAATCTGCCCCGGGGTGTGATCGGCCCCATC…	3039	MARHY_RS13505	1012	multidrug resistance protein AcrB/D/F
Marinobacter hydrocarbonoclasticus ATCC 49840	1270181..1272823	plus	ATGCGAACCAACCAGCCACAAACCATTTACCTGAGTGAATACAAGGTTCCTGCGTATCTGGTTGATCAGGTGGATCTGCGTTTCGAATTATTTGAAGACGGCGCCCGTGTGCACAGTACCCTGACTGTGCGCCGCAACCCGGACTCCGGGGAGAGCGCTGCCCCTCTGTTTCTGCACGGTGATAGTCTGCAACTGGAATCGGTTGCCCTGAATGGCTCGCCTCTACGTACCGGTGAGTTCGAAGACCGTGGCGATGCGCTGGTCGTGCCCTCGGTGCCGGAAAAATTTGAGCTGCAGGTAGTGACCTGGATCGAACCTCAGAACAACACCCGGCTGGAAGGTTTGTACAAGTCCTCCGGTATGTTCTGCACTCAGTGCGAGGCGGAAGGGTTTCGCTGC…	2643	MARHY_RS05860 (pepN)	880	aminopeptidase PepN
Citrobacter koseri ATCC BAA-895	2493815..2496961	plus	ATGCCTAATTTCTTTATCGATCGCCCTATATTTGCGTGGGTGATCGCCATTATCATCATGTTGGCAGGGGGCCTCGCGATCCTCAAACTGCCGGTAGCGCAATATCCAACGATTGCGCCGCCCGCAGTGACGATCTCCGCGACTTACCCTGGCGCTGATGCGAAAACCGTGCAGGACACGGTAACGCAGGTTATCGAACAGAACATGAACGGTATCGATAACCTGATGTACATGTCCTCAAACAGTGACTCCACGGGTACCGTGCAGATCACCCTGACCTTCGAATCCGGTACGGATGCAGATATCGCGCAGGTTCAGGTGCAGAACAAACTGCAACTGGCCATGCCGCTGCTTCCTCAGGAGGTTCAACAGCAGGGTGTGAGCGTTGAGAAATCATCC…	3147	CKO_RS11435 (acrB)	1048	multidrug resistance protein AcrB
Citrobacter koseri ATCC BAA-895	4313540..4316653	plus	ATGGCAAACTTTTTTATTAATCGCCCGATTTTTGCCTGGGTTCTGGCCATCATTCTCATGATGGCTGGCGCCCTGGCGATCATGCAGCTGCCCGTTGCGCAGTACCCGACCATCGCGCCGCCCGCCGTTGCGATTTCCGCAACCTATCCGGGAGCGGACGCGCAAACGGTGCAGGATACCGTAACGCAGGTTATCGAACAGAATATGAACGGTATCGATAACCTGATGTATATGTCGTCCACCAGCGACTCGTCCGGTAGCGTAACCATTACGTTGACGTTCCAGTCCGGCACCGACCCGGATATCGCACAGGTTCAGGTACAAAATAAACTGCAACTGGCCATGCCTTTGTTGCCGCAAGAAGTACAGCAGCAAGGTATCAGCGTCGAGAAATCAAGC…	3114	CKO_RS19945 (acrF)	1037	multidrug resistance protein AcrF
Citrobacter koseri ATCC BAA-895	309874..312987	minus	ATGGCGAATTTCTTTATCGATCGCCCCATTTTTGCCTGGGTGCTGGCAATCCTGTTGTGTCTGACGGGAACCCTGGCCATTCTCTCTTTGCCCGTAGAGCAATATCCCGACCTGGCGCCGCCAAACGTCCGCATTACCGCGAATTATCCGGGGGCATCCGCGCAGACGCTGGAGAATACCGTCACTCAGGTTATCGAACAGAATATGACCGGCCTCGATAATCTGATGTATATGTCGTCGCAAAGCAGCGGGACGGGCCAGGCAACGGTGACGCTCAGTTTTGTGGCCGGAACCGACCCCGATGAAGCCGTCCAGCAGGTACAAAACCAGCTGCAATCGGCAATGCGTAAATTGCCGCAGGCGGTACAGAACCAGGGCGTCACGGTCCGTAAAACCGGG…	3114	CKO_RS01440 (acrD)	1037	multidrug resistance protein AcrD
Citrobacter koseri ATCC BAA-895	2632979..2636086	minus	ATGTTCTCCCGTTTCTTTGTGCGCAGGCCCGTTTTCGCCTGGGTTATCGCCATTCTGATCATGCTGGCCGGTATTCTGGCGATTAAAACGCTGCCGGTTGCGCAGTATCCTGACGTGGCGCCGCCGTCGGTGAAAATCTCGGCGACCTATACCGGCGCTTCCGCCGAAACGCTGGAAAACAGCGTGACTCAGGTGATTGAACAGCAGCTTACCGGGCTGGATAACCTGCTCTATTTTACCTCGACCAGCAGTTCCGATGGTTCGGTCAGTATTGATGTCACCTTTGAACAGGGCACCGACCCTGACACCGCGCAGGTGCAGGTACAGAACAAGGTGCAGCAGGCGGAATCCCGCTTGCCGAGCGAGGTTCAACAATCCGGCGTCACGGTGGTGAAATCG…	3108	CKO_RS12065	1035	multidrug resistance protein AcrB/D/F
Citrobacter koseri ATCC BAA-895	682674..685796	minus	ATGCAGGTGTTACCTCCGAGCAGCACAGGCGGCCCGTCGCGCCTGTTTATTATGCGCCCTGTCGCGACCACGCTGCTGATGGTGGCGATTTTACTCGCCGGGATTATCGGTTACCGCTTCCTGCCCGTCGCCGCATTGCCGGAGGTGGACTACCCCACCATTCAGGTGGTAACGCTCTACCCCGGCGCCAGCCCGGATGTGATGACCTCCGCCGTCACCGCGCCGCTTGAACGCCAGTTCGGGCAAATGTCCGGCCTGAAACAGATGTCGTCGCAAAGTTCCGGCGGCGCATCGGTTGTAACGTTGCAGTTCCAGCTGACTCTGCCGCTGGATGTCGCCGAGCAGGAAGTACAGGCCGCCATTAACGCGGCCACAAACCTGCTGCCGAGCGATCTGCCT…	3123	CKO_RS03090 (mdtB)	1040	multidrug resistance protein MdtB (MdtABC)
Citrobacter koseri ATCC BAA-895	679587..682673	minus	ATGAAATTTTTCGCCCTTTTCATTTACCGCCCGGTGGCGACTATTTTAATCTCCATCGCCATTACGCTCTGCGGCGTGCTGGGTTTCCGGTTATTGCCGGTCGCCCCGCTGCCGCAGGTGGATTTTCCGGTCATTATGGTGAGCGCATCGCTTCCGGGCGCTTCGCCGGAAACCATGGCGTCGTCGGTCGCCACGCCGCTGGAGCGTTCGCTCGGACGCATCGCGGGGGTCAGTGAGATGACCTCCAGCAGCTCGCTGGGCAGCACGCGAATTATTCTTCAGTTTAACTTTGACCGCGATATCAACGGCGCGGCGCGTGACGTGCAGGCGGCAATTAATGCCGCACAGAGTCTGCTGCCCAGCGGGATGCCCAGCCGCCCGACCTACCGTAAAGCCAAT…	3087	CKO_RS03085 (mdtC)	1028	multidrug resistance protein MdtC (MdtABC)
Citrobacter koseri ATCC BAA-895	2415254..2418400	minus	ATGATTGAATGGATTATCCGCCGCTCCGTAGCGAACCGTTTTCTGGTTGTGATGGGGGCGCTGTTCCTCAGCATCTGGGGAACCTGGACCATCATTAACACGCCGGTTGATGCGCTGCCTGACCTGTCTGACGTGCAGGTAATTGTGAAAACCAGCTATCCGGGACAGGCGCCGCAGATTGTTGAAAATCAGGTGACCTATCCATTGACGACCACCATGCTGTCGGTGCCAGGCGCGAAGACGGTGCGCGGTTTCTCGCAGTTTGGCGATTCTTACGTGTACGTCATTTTTGAAGATGGTACCGATCCCTACTGGGCGCGTTCCCGCGTGCTGGAGTACCTCAATCAGGTGCAGGGGAAACTGCCTGCGGGCGTCAGCGCGGAAATGGGGCCAGACGCC…	3147	CKO_RS11075	1048	heavy metal transporter (CusA/CzcA family)
Shigella flexneri 2a str. 301	417785..420934	minus	ATGCCTAATTTCTTTATCGATCGCCCGATTTTTGCGTGGGTGATCGCCATTATCATCATGTTGGCAGGGGGGCTGGCGATCCTCAAACTGCCGGTGGCGCAATATCCTACGATTGCACCGCCGGCAGTAACGATCTCCCGCTTCTACCCCGGCGCTGATGCGAAAACAGTGCAGGACACGGTGACACAGGTTATCGAACAGAATATGACGGGTATCGATAACCTGATGTACATGTCCTCTAACAGTGACTCCACGGGTACCGTGCAGATCACCCTGACCTTTGAGTCTGGTACTGATGCGGATATCGCGCAGGTTCAGGTGCAGAACAAACTGCAGCTGGCGATGCCGTTGCTGCCGCAAGAAGTTCAGCAGCAAGGGGTGAGCGTTGAGAAATCATCC…	3150	SF0407 (acrB)	1049	multidrug resistance protein AcrB
Shigella flexneri 2a str. 301	3699580..3702693	minus	ATGGCTAACTATTTTATTGATCGCCCGGTTTTTGCCTGGGTACTTGCCATTATTATGATGCTTGCAGGTGGTCTGGCGATCATGAACTTACCGGTTGCGCAGTATCCGCAGATTGCGCCACCGACCATTACCGTCAGCGCTACCTATCCGGGTGCCGATGCGCAAACGGTAGAAGACTCGGTCACTCAGGTGATTGAGCAAAATATGAATGGGCTTGATGGCCTGATGTACATGTCTTCAACCAGTGATGCGGCGGGTAATGCCTCTATCACTCTGACCTTCGAGACTGGGGCATCTCCTGATATCGCACAGGTTCAGGTGCAAAATAAACTGCAACTCGCTATGCCTTCATTACCTGAAGCGGTGCAGCAACAGGGGATTAGCGTCGATAAGTCGAGC…	3114	SF3597	1037	hypothetical protein (stop codon in center?)
Shigella flexneri 2a str. 301	2575652..2578765	plus	ATGGCGAATTTCTTTATTGATCGCCCCATTTTTGCCTGGGTGCTGACAATCCTGTTGTGTCTGACAGGTACCCTGGCGATTTTTTCATTGCCCGTTGAACAATACCCCGATCTCGCGCCACCGAATGTGCGAGTGACCGCTAACTATCCCGGCGCATCGGCCCAGACGCTGGAAAACACCGTGACCCAGGTTATCGAGCAAAATATGACCGGCCTCGATAATCTGATGTATATGTCATCTCAGAGCAGTGGCACCGGTCAGGCATCTGTCACTTTAAGTTTTAAAGCAGGCACCGATCCGGACGAAGCCGTGCAGCAAGTACAAAACCAGCTGCAATCAGCCATGCGAAAGTTACCGCAGGCGGTGCAAAATCAGGGCGTGACGGTGCGTAAAACCGGC…	3114	SF2512 (acrD)	1037	multidrug resistance protein AcrD
Shigella flexneri 2a str. 301	2162056..2165178	plus	ATGCAGGTGTTACCCCCGAGCAGCACAGGCGGCCCGTCGCGCCTGTTTATTATGCGTCCTGTCGCCACCACGCTGCTGATGGTGGCGATCTTACTCGCCGGGATTATCGGTTATCGCGCCCTGCCCGTTTCGGCGCTGCCGGAAGTGGACTATCCGACCATTCAGGTGGTCACGCTCTACCCAGGTGCCAGCCCGGATGTCATGACCTCTGCCGTTACCGCGCCGCTCGAACGCCAGTTCGGGCAGATGTCTGGCCTGAAACAGATGTCGTCGCAAAGTTCCGGCGGTGCGTCAGTTATCACTTTGCAGTTCCAGCTAACATTACCGCTCAATGTCGCCGAGCAGGAAGTGCAGGCCGCGATTAACGCTGCGACCAACTTGTTGCCGAGCGATCTGCCT…	3123	SF2140 (yegN)	1040	Hypothetical protein	"Similar to Escherichia coli K12 conserved hypothetical protein gi: 1788390 (1041 aa). BLAST with identity of 98% in 1041 aa. This CDS contains an in-frame stop codon. The sequence has been checked and is believed to be correct."
Shigella flexneri 2a str. 301	2165179..2168244	plus	GTGAAGTTTTTTGCCCTCTTCATTTACCGCCCGGTGGCGACGATTTTACTGTCGGTCGCCATTACCCTGTGCGGCATACTGGGTTTCCGTATGCTGCCGGTCGCCCCGCTGCCGCAGGTCGATTTTCCGGTGATTATGGTCAGCGCCTCGCTGCCCGGTGCGTCGCCGGAGACAATGGCGTCTTCCGTTGCCACGCCGCTGGAGCGCTCACTTGGGCGCATTGCCGGGGTTAGTGAAATGACCTCCAGCAGTTCGCTCGGCAGCACGCGCATTATTTTGCAGTTTGATTTTGACCGGGATATCAACGGCGCAGCGCGTGATGTGCAGGCGGCGATCAACGCTGCACAAAGTTTGCTGCCCAGCGGGATGCCCAGCCGCCCGACCTATCGCAAAGCGAAC…	3066	SF2141 (yegO)	1021	multidrug resistance protein MdtC (MdtABC)
Shigella flexneri 2a str. 301	496942..500085	plus	ATGATTGAATGGATTATTCGTCGCTCGGTGGCGAACCGTTTTTTGGTGCTGATGGGCGCGTTGTTTCTGAGCATCTGGGGCACCTGGACCATCATTAATACGCCAGTGGATGCGTTGCCGGATCTCTCCGATGTGCAGGTGATTATTAAAACCAGCTATCCCGGCCAGGCACCGCAAATCGTTGAAAATCAGGTGACTTATCCGCTAACCACCACCATGTTGTCGGTGCCTGGCGCGAAGACTGTGCGTGGTTTCTCGCAGTTTGGCGACTCTTATGTGTATGTCATTTTCGAAGATGGCACCGATCCGTACTGGGCGCGTTCGCGGGTGCTGGAGTACCTCAACCAGGTACAGGGTAAGCTGCCTGCGGGAGTCAGCGCCGAGCTGGGACCAGATGCC…	3144	SF0481 (ybdE)	1047	copper/silver efflux system CusA
Azotobacter vinelandii CA	184046..187186	plus	ATGTCCGGATTTTTTATCGATCGCCCTATCTTTGCCTGGGTGATTGCCTTGGTGATCATGTTGGCTGGTGGGCTATCCATTCTTGGGTTGCCAATCAATCAATATCCAAGTATCGCTCCGCCGGCGGTGAGCATTTCCGTGACCTATCCGGGCGCTTCGGCACAGACCGTTCAGGATACGGTAGTGCAAGTGATCGAGCAGCAGCTCAACGGTATCGACAACCTGCGCTACATCACTTCGGACAGCAATTCGGATGGCAACATGACCATCACTGCCACCTTCGAACCCGGTACCGATGCGGACATTGCCCAGGTTCAGGTTCAGAACAAACTGCAACTGGCCACCCCGCTGTTGCCACAGGAGGTTCAGCAGCAGGGCATCCGAGTGACCAAGTCGGTG…	3141	AVCA_RS00910	1046	multidrug resistance protein AcrB/D/F
Azotobacter vinelandii CA	5242980..5246120	plus	ATGTCGCGCTTTTTCATCGACCGGCCGATCTTCGCCTGGGTGATCGCCCTGGTGCTCATGCTCGGCGGCGGCCTGGCCATCCTCAAGCTCTCCGTCACCCAGTACCCGAACATTTCCCCGCCGGCCGTGCAGATCAGCGTCACCTATCCCGGCGCCTCGGCGCAGACGGTGCAGGACACCGTGGTGCAGGTGATCGAGCAGCAGCTCAACGGCCTCGACGGCCTGCGCTATATTTCCTCGGTCAGCAACGCCGACGGCAGCCTGCAGATCATCGTGACCTTCGAACAGGGCACCAACCCCGACATCGCCCAGGTGCAGGTGCAGAACAAGCTGCAACTGGCCACGCCGATGCTGCCCGAGGAAGTCCAGCGCCAAGGCATCCGCGTGGTGAAATACCAG…	3141	AvCA_51560	1046	multidrug resistance protein AcrB/D/F
Azotobacter vinelandii CA	4457592..4460801	plus	GTGAGCCTGTCCCACTACTGCATCGAGCGGCCGATCTTCGCCTCGGTGATTTCCATCGTCATCACCCTGGCCGGGGCAGTGGCGATGTTCAACCTGCCGGTGGCCCAGTACCCGGACATCACCCCGCCGCAGATCACCGTATCGGCCACCTATCCCGGCGCCGACGCCGAAGTGGTGGCCAACAACGTGGCGGCGCCCATCGAGCAGCAGGTCAACGGCGCCGACGACATGATCTACATGAACTCGTCGAGTTCGGCGACCGGCAACATGACCCTCAACGTGTTCTTCGAGATCGGCACCGATCCCTCGCTGGCCCAGGTGGACGTGCAGAACCGGGTCAACCTGGCCCTGCCGCAACTGCCCTCGGCGGTGCAGAGCCAGGGCATCCAGGTGCAGAAG…	3210	AVCA_RS20055	1069	multidrug resistance protein
Azotobacter vinelandii CA	3462932..3466105	plus	ATGAACTTCTCGCAATTCTTCATCCACCGGCCGATCTTCGCCGCCGTGCTCTCGCTGCTGACCCTGATCGGCGGCGCCATCGCACTGTTCCAGTTGCCGATCAGCGAATACCCGGAAGTGGTGCCGCCCACCGTGGTGGTGCGCGCCAACTTCCCGGGCGCCAACCCCAAGGTGATCGGTGAAACGGTCGCCTCGCCGCTGGAACAGGCCATCGTCGGCGTCGAGGGAATGCTCTACATGTCGTCCCAGGCCACCTCCGACGGCAAGTTGACCCTGACCATCACCTTCGCCCTCGGCACCGATCTGGACAACGCCCAGGTGCAGGTGCAGAACCGCGTGACCCGCACCATGCCGACCCTGCCCACCGAAGTGCAGCGCCTCGGCGTGACCGTCGACAAG…	3174	AVCA_RS15360	1057	multidrug resistance protein AcrB/D/F
Azotobacter vinelandii CA	2968943..2972038	minus	ATGAATATTTCGCGCCCCTTCATTCTCCGCCCGGTCGCCACGACGCTGATCATGGTGGCGATCTTCCTCTGCGGGCTGATCGCCTACCGCCTGCTGCCGGTTTCCGCGCTGCCCGAGGTGGACTATCCGACCATCCGCGTGCTGACGCTCTATCCCGGCGCCAGTCCGGAAGTGATGACCAGCGCGGTGACCGCCCCGCTGGAGCGCCAGTTCGGCCAGATGCCGGGCCTGAATCAGATGACCTCGACCAGTTCCGGCGGCGCCTCGGTGATCACCTTGCGCTTCAGCCTGGACGTGAACCTGGAGGTCGCCGAGCAGTCGGTGCAGGCGGCGATCAACGCGGCCAGCAATCTGTTGCCCGACGACCTGCCGACGCCGCCGGTATACAACAAGGTCAAT…	3096	AVCA_RS13110 (mdtB)	1031	multidrug resistance protein MdtB (MdtABC)
Azotobacter vinelandii CA	2965747..2968854	minus	ATGAACCTTTCCGCTCCCTTCATCCTGCGTCCGGTGGCGACCCTGCTGCTGAGCGTGGCGATCCTGCTGGTCGGCGCGCTGAGCTTCGGTCTGCTGCCGGTGTCGCCGCTGCCGAAGATGGACTTCCCGGCGATCACCGTGGAGGCCAGCCTGGCCGGGGCCAGTCCGCAGATCATGGCTTCCAGCGTGGCGACGCCCCTGGAGCGGGCCCTCGGCGGCATCGCCGGGATCAGCGAAATGACCAGCCGCAGCAGCCAGGGCAGCACGCGGATCAACATCCTCTTCGACATCGGCCGCGATATCGACGCCGCCGCCCGCGAGGTGCAGGCGGCGATCAACGCGGCGCGCACCCTGTTGCCCAGCGGCATGCGCAGCATGCCCACCTACCGCAAGATCAAT…	3108	AVCA_RS13105 (acrB)	1035	multidrug resistance protein AcrB
Azotobacter vinelandii CA	1414054..1417155	plus	ATGAACTTCTCGCGGCCCTTCATCCTCCGCCCGGTCGCCACCCTGCTGCTGAGCCTGGCGCTGGTGCTGGCCGGCGCGCTGGGCTACCGGCTGCTGCCGGTGGCGCCGCTGCCGCAAGTGGATTTCCCCACCATCATGGTCGAGGCCAGCCTCGCCGGGGCCAGCCCGGAAACCATGGCGGCGACCGTGGCGATGCCGCTGGAGCGGGCCATGGGGCAGATCGCCGGGATCACCGAGATGACCTCGACCAGCTCCCAGGGCTCGACCAACGTGATCGTCCAGTTCGACCTGGACCGCGACATCGACGGCGCCGCGCGGGACGTGCAGGCCGCCATCAACGCGGCGCGCAGCCTGCTGCCGAGCAGCATGAAATCGCTGCCCACCTACCGCAAGGCGAAC…	3102	AVCA_RS06515	1033	multidrug resistance protein MdtB (MdtABC)
Azotobacter vinelandii CA	1410944..1414057	plus	ATGAATCCTTCCGGTCTTTTCATCCGCCGGCCGATCGCCACCCTGCTGATCATGCTGGCGGTGCTGCTGAGCGGTCTGCTGGCCTATCGCATCTTGCCCATCGCGGCGCTGCCGCAGGTGGACTACCCGACCATCCAGGTGACCACCTTCTACCCCGGCGCCGGGCCGCAGGTGATGCTCACCGCCGTCACCGCGCCGCTGGAGCGGCAACTGGGGCAGATGTCCGGCCTGAGCCAGATGTACTCGACCAGTTCCGGCGGCGCCTCGGTCATCACCCTGAAGTTCAACCTCGACCTGTCGCTGGACGAGGCCGAACAGGAGGTGCAGGCGGCGATCAACGCCGCCGACAGCCTGCTGCCCAGCGACCTGCCCAATCCGCCGACCTACAAGAAGGTCAAC…	3114	AVCA_RS06510	1037	multidrug resistance protein
Azotobacter vinelandii CA	810978..814202	plus	ATGCTCGAGAACATCATCCGTTTCGCCATCGTCCAGCGCTGGCTGATGCTCGCCCTCACCCTGGCCCTGGCGGGCCTGGGCGGCTGGAGCTTCACCAGGCTGCCGATCGACGTCACACCGGACATCACCAACGTCCAGGTGCAGATCAACACCGAGGCTCCGGGCTACTCGCCGCTGGAGGCCGAACAGCGCGTGACCTTCCCCATCGAGACCGCGCTGGCCGGCCTGCCGGGCCTCGACTACACGCGCTCGATCTCGCGCTACGGCCTGTCGCAGGTCACCGTGGTGTTCAAGGACGGCACCGACCTGTACTTCGCCCGCCAGCAGGTCGGCGAGCGCCTGCAGCAGGTGCGCGCGCAACTGCCGGCCGGCCTCGAGCCGGCCATGGGGCCGATCGCC…	3225	AVCA_RS03905	1074	heavy metal transporter (CusA/CzcA family)
Azotobacter vinelandii CA	1836646..1839765	plus	ATGTTCAAGTGGCTTCTCGACAACAGTCTCGGCAACCGCCCGCTGGTGATGGTCGCCAGTCTGGTACTGATGGTCTACGGTGCTTTCACTCTGGCGCGCATGCCCGTGGATGTCTTCCCCGACCTCAACAAGCCGACCGTCACCCTGATGACCGAGGCCGGCGGCATGGCCGCCGAAGAGGTCGAACAACTGATCACCTTCCCGCTGGAAACCACCATGAACGGCCTGCCCGGCGTGGAGAGCGTGCGCTCGGTGTCCGGCAGCGGGCTGTCTTTCGTCTACGTCACCTTCGACTGGAACACGGAGATCTTCCGCGCCCGGCAGATGGTGTCGGAGCGACTGTCGGCCATGGAGGAGGGCCTGCCGCCGGGCGTGGTGCCGCGGATGGGGCCGATCAGT…	3120	AVCA_RS08455	1039	heavy metal transporter (CusA/CzcA family)
Photorhabdus asymbiotica ATCC 43949	4000292..4003441	plus	ATGCCTAAGTTTTTTATAGATCGGCCAATATTTGCATGGGTAATTGCAATTATCACCATGCTGGCTGGGCTGCTGGCAATTATGAAATTACCCGTGGCGCAGTACCCTACTATCGCACCACCGGCGATTTCTATCTCCGCAACTTATCCCGGTGCTGATGCGACGACTGTGCAAAACACAGTTACCCAAGTTATAGAACAAAATATGAATGGTATCGATAACTTGGTTTATATGTCTTCCAACAGTGATTCTGCTGGTAACATGAACATCACGCTAACCTTTGAAGCTGGTACTGATCCTGATATTGCCCAGGTACAGGTGCAGAACAAACTGCAACTAGCTATGCCTCTATTACCTCAGGAAGTACAACAGCAAGGGATACATGTGGACAAGTCCACC…	3150	PAU_RS16855	1049	multidrug resistance protein AcrB/D/F
Photorhabdus asymbiotica ATCC 43949	1993836..1996982	minus	ATGCAGGTGAGCGCCCAGATCCCAGGAGGCGGGCCATCTCGCCAGTTTATCCTGCGTCCTGTCGCGACCACGTTGTTTATGGTAGCGATCTTACTGGCAGGAATTATCGGCTATCGCATGTTGCCCGTGTCCGCTTTACCGGCAGTGGACTATCCCACAATTCAGGTAGTCACATTCTACCCTGGCGCAAGTCCGGATGTGATGACCTCTGCGGTAACAGCGCCATTAGAACGTCAACTTGGGCAGATGTCCGGTCTTAAACAAATGGCCTCCCAAAGCTCCGGCGGCGCTTCGGTTATCACATTACAATTTCAACTAACATTGCCATTGGATGTAGCTGAACAGGAAGTACAGGCTGCCATTAACGCTGCCAGCAATTTATTACCCAATGACTTGCCC…	3147	PAU_RS08535 (mdtB)	1048	multidrug resistance protein MdtB (MdtABC)
Photorhabdus asymbiotica ATCC 43949	1990753..1993839	minus	GTGAAGTTTTTTGCTTTATTTATCCAGCGCCCTGTTGCCACAACGCTGCTCAGTTTAGCTATAACCCTATGCGGATTATTAGGTTTTACCCTATTGCCGGTTTCCCCTTTGCCGCAAGTGGATTTCCCAGTAATCACCGTTTATGCCTCATTACCGGGAGCATCACCGGAAACAATGGCATCATCTATTGCTACTCCGCTGGAGCGGGCATTAGGCCGAATTGCCGGTGTCAATGAGATGACGTCCAGTAGTTCACTTGGCAATACAAATATCACGCTTGAATTTGACCTGAGCCGTGATATTAATAGCGCCGCACGGGATGTACAGGCAGCCCTAAATGCCGCTCAAAATATGTTACCCTCCGGTATGCACAGCAGACCACGTTACTACAAAGCAAAT…	3087	PAU_RS08530 (mdtC)	1028	multidrug resistance protein MdtC (MdtABC)
Yersinia enterocolitica subsp. enterocolitica 8081	3374249..3377401	plus	ATGGCTAAGTTCTTTATTGATCGCCCTATTTTCGCCTGGGTTATCGCCATCATAATTATGTTGGCCGGTAGCCTGGCGATAATGAAGTTACCCGTAGCGCAATATCCGACCATTGCGCCACCGGCAATTTCAATCTCCGCCAACTACCCTGGCGCCGATGCGACCACGGTGCAGAATACAGTTACGCAGGTTATCGAACAGAACATGAACGGTATCGATAACTTGCTGTATATGTCTTCCAGCAGTGACTCCTCCGGTAACGTGCAGTTGACGTTGACCTTTAACTCAGGCACTGACCCCGATATTGCTCAGGTTCAGGTGCAGAACAAACTGCAATTAGCCATGCCTTTACTGCCGCAAGAAGTGCAGCAGCAAGGTGTGAGCGTTGAAAAGTCCAGT…	3153	YE3101 (acrB)	1050	multidrug resistance protein AcrB
Yersinia enterocolitica subsp. enterocolitica 8081	1289613..1292744	minus	ATGGCTAATTTTTTCATCGACCGCCCAATATTTGCTTGGGTATTGGCGATAATTTTGTGTCTGACTGGCGCATTGGCAATCTCAACACTGCCGGTTGAGCAATACCCTAATCTGGCACCGCCCAATGTGCGCATTAGTGCATCCTACCCCGGAGCCTCGGCACAAACACTGGAAAATACGGTCACGCAGGTCATAGAACAAAGTATGACCGGTCTGGATAACCTGCTGTATATGTCATCACAAAGCAGTAACTCCGGCAGTGCATCAATAACCCTGACTTTTCAGGCTGGAACCAATCCTAACGAAGCTATGCAGCAGGTACAAAACCAGTTGCAGTCCGCTATCAAAAAATTGCCGCAAGATGTACAGCAGCAAGGTGTTTCAGTGTCTAAATCAGGG…	3132	YE1151	1043	multidrug resistance protein
Yersinia enterocolitica subsp. enterocolitica 8081	516891..520016	plus	ATGTTTGCTCGTTTCTTTATCCATCGTCCGGTTTTTGCCTGGGTCATTGCCATTGTTATTATGTTGGGTGGGGCGGTTGCGATGCAAACCTTGCCGATAGCCCAATATCCCGATGTGGCACCGCCATCCGTTTCTATTAAAGCTACTTACACCGGAGCTTCGGCTGAAACACTCGAAAACAGTGTGACACAGGTGATTGAGCAAGAACTGACGGGGTTGGATGGTTTGCTCTATTTCTCTTCCTCCAGTAGCTCTGATGGCAAGGCTAATATCGTCGCGACCTTTAAACAGGGAACCAATGCCGATACTGCGCAGGTACAGGTGCAAAATAAGGTGCAGCAGGCGCTAACTCGCTTGCCAACCGAGGTGCAGTCGCAAGGGGTCACAGTGACCAAATCG…	3126	YE0444	1041	multidrug resistance protein
Yersinia enterocolitica subsp. enterocolitica 8081	3912249..3915374	minus	ATGCTGCATTTCTTTATTCGTCGCCCCAAGTTCGCCATTGTTATTGCGCTAGTGATAACCATTGTTGGCTGGGTGTCACTGCATGTGATTCCGGTCGAGCAATATCCAGATATCACGCCGCCAGTTGTGTCGGTCAGTGCCGTTTATCCGGGGGCCAGTGCCCGCGATGTGGCGCAAGCTATTGCGTCGCCGCTGGAGGCTCAGGTCAATGGTGTCAGCAATATGTTGTATATGGAGTCTACCAGTGGCAATAACGGCAGCTATCAACTGAGTATTACCTTCGCCAGCGGCACTGATCCGGATATGGCGGCAGTTGAGGTGCAAAACCGCATTTCTCAGGTGAGCGCTCAGCTCCCGGCTGAAGTGAATGAAAATGGTATTTCAGTGCGCAAACGCGCT…	3126	YE3595	1041	multidrug resistance protein
Yersinia enterocolitica subsp. enterocolitica 8081	1239560..1242703	minus	ATGCAAGTGATGCCTCCAACTCCGGGCGGTGGGCCATCACGGCTATTTATCCTGCGCCCTGTCGCCACCACCTTATTTATGGTCGCCATTTTGCTGGCGGGGATTATCGGTTATCGCGCCTTGCCGGTTTCCGCCCTGCCGGAAGTGGATTACCCCACCATTCAGGTGGTCACACTCTATCCCGGCGCGAGTCCGGATGTGGTGACTTCCTCCATTACCGCACCACTTGAGCGCCAGTTTGGTCAGATGTCTGGCTTGAAACAGATGGCGTCACAAAGCTCCGGGGGCGCGTCGGTTATCACCTTACAATTCCAGCTCACTTTGCCGCTGGATGTGGCCGAGCAGGAAGTGCAGGCGGCGATTAACTCCGCCACTAATTTGCTGCCAAATGATCTGCCT…	3144	YE1108 (yegN)	1047	multidrug resistance protein MdtB (MdtABC)
Yersinia enterocolitica subsp. enterocolitica 8081	1236489..1239563	minus	GTGAAATTCTTCGCCCTGTTCATCCAGCGCCCGGTGGCCACTACCCTGCTGACACTGGCGATAACGCTAAGTGGAGTGATCGGCTTTAGCTTATTGCCGGTCTCACCACTGCCGCAGGTCGATTACCCAGTGATTATGGTCAGCGCCTCCATGCCCGGTGCGGATCCGGAAACTATGGCGTCATCCATTGCCACACCACTGGAGCGTGCACTGGGAAGAATTGCCGGGGTCAATGAAATGACCTCAACCAGTTCATTGGGTAGCACGCGGATTATTCTGCAATTTGATCTTAGCCGCGATATTAATGGCGCGGCTCGTGACGTGCAGGCCGCACTCAACGCCGCTCAGAGTTTGCTCCCATCAGGGATGCCCAACCGCCCGACCTATCGCAAGATGAAC…	3075	YE1107 (yegO)	1024	multidrug resistance protein MdtC (MdtABC)
Yersinia enterocolitica subsp. enterocolitica 8081	3956810..3959941	plus	ATGATTGCCGCTATTATCCGCTGGTCGTTGCGCAACCGGCTATTGGTGCTGCTGGGCGCAGTAATGATGGCTGCCTGGGGGATTTGGTCACTGCAACAAGCCCCACTGGATGCGTTGCCAGACTTATCGGACACGCAAGTGATCATTCGCGTCAGTTACCCTGGCAAAGCCCCACAAGTAGTGGAGGATCAAGTCACTTATCCGCTGACTACCACCATGTTATCGGTGCCCGGCGCTAAAACTGTACGCGGTTTTTCCATGTTCGGCGATGCTTATGTCTATGTTTTATTTGATGATGGCACCGATCCTTACTGGGCGCGTTCAAGGGTGCTGGAGTACCTCAGCCAGGTGCAATCCACCCTGCCCGCCGAGGCCAAAGCGGCACTGGGGCCAGATGCC…	3132	YE3630 (cusA)	1043	copper/silver efflux system CusA
Yersinia enterocolitica subsp. enterocolitica 8081	610012..613098	plus	ATGAAGCTGCTTGATAATTATATCAATAATAGTACCCGTATCTGGTTAACGATTCTGTTGCTGGGTGTTGGGGGTATTATTGCCTATCTCAATATAGGCAGGCTGGAAGACCCGGCTTTTACCATCAAAACGGCAGTAGTTGTCACCCGCTATGATGGCGCGTCGGCACAACAGGTTGAAGAAGAAGTCACGTTACCGCTGGAGAATGCCATTCAGGAACTCTCTTATGTCGATGATGTTACCTCCATTTCCAGTGCGGGCTTATCGCAAATTACTATCAATATTCGTGCGCAATATGGGGCGAATGAATTACCGCAAATCTGGGATGAATTGCGGCGTAAGATAAATGATAACAGTGTGCGGTTGCCGCCGGGTGCCAGTGCGCCGATGGTCAACGAC…	3087	YE0537	1028	multidrug resistance protein
Actinobacillus pleuropneumoniae L20	667281..670400	plus	ATGAAATTTACTGATATTTTTATTAAACGTCCGGTACTTGCCGTTTGTATTAGTTTGCTAATTACCATTTTAGGTTTGCAATCTATTAACAAACTTCAAGTACGCGAATATCCCGAAATGACGATTTCCATTGTCACGGTAAAAGTCAATTATTCGGGTGCGGATGCAAGCCTTATGCAGGCATTGGTAACTTCTCAAATTGAAGAAGCGGTAGCGCAGGCGGATAATATCGACTATGTTACTTCATCAAGCGGTCCTAGTTCTTCCACGACAACGATTAAGATGAAGTTAAATACCAATCCGCAAATGGCGCTCGCGGATATTTCTGCGAAGGTAAATGCGATTCGTGCGAATTTGCCGAGCGGTATTGACGATCCGTCCATTAGCGTTTCGTCCGGT…	3120	APL_RS03080	1039	RND transporter protein
Serratia proteamaculans 568	1237701..1240847	minus	ATGGCTAAGTTCTTTATAGATCGCCCTATTTTCGCCTGGGTAATCGCCATCATCGTCATGTTGGCGGGTGTGCTGTCAATAATGAAACTGCCGATTGCGCAGTATCCAACTATTGCACCACCGGCGGTCAGTATTTCCGCAAACTATCCGGGCGCAGATGCAAAAACGGTGCAGGATACCGTGACTCAGATTATCGAACAGAACATGAACGGTATCGATAATCTGATGTACATGTCCTCCACCAGTGATTCCTCTGGTAGCGTTACCATTACACTGACGTTTAACTCTGGAACAGACCCTGACATCGCGCAGGTTCAGGTACAGAACAAACTGTCATTGGCTACGCCGTTACTGCCGCAAGAAGTACAGCAGCAGGGCCTGAAAGTTGAAAAGTCCAGC…	3147	SPRO_RS05785	1048	multidrug resistance protein
Serratia proteamaculans 568	4090728..4093829	plus	ATGTCTAATTTCTTTATCAACCGCCCGATATTTGCCTGGGTCATCGCCATCATCGTCATGATGGCCGGTGCCCTGTCCATCATGAAGCTGCCGATCGCGCAGTATCCGACCATCGCGCCGCCGGCGGTCAGTATCAGCGCCACCTATCCGGGGGCCGACGCCAAGACGGTGCAGGATACGGTCACCCAGGTGATTGAGCAGAATATGAATGGCCTGGACGGCCTGATGTACATGTCGTCCAACAGTGACGCCGCCGGTAACGCCACGGTCACCCTGACCTTTGCCACCGGCACCGATCCGGACATTGCTCAGGTTCAGGTGCAAAACAAGCTGCAACTGGCGATGCCGCTGCTGCCGCAGACCGTGCAGGATCAGGGGATTAACGTGCAGAAGGCCTCC…	3102	SPRO_RS18955	1033	multidrug resistance protein
Serratia proteamaculans 568	3865560..3868696	plus	ATGGCCAATTTTTTTATTGATCGCCCGATTTTCGCCTGGGTCCTGGCAATTATTCTTTGCCTGACCGGCGCTTTGGCGATTTTTTCCTTACCGGTGGAACAATACCCGAATCTGGCGCCGCCGAACGTTCGCATTAGCGCCACCTATCCAGGTGCTTCGGCACAGACGCTGGAAAACACCGTCACCCAGATTATCGAACAGAACATGACGGGTCTGGACAACATGATGTATATGTCGTCGCAGAGCACCAACACCGGGCGAGCCACGGTAACGCTGACCTTTGAAGCCGGTACCGACCCCAACGAGGCGATGCAGCAGGTACAAAACCAACTGCAGGCGGCGATTAAGCGACTGCCGCAGGCCGTGCAGACCCAGGGCGTAACGGTATCGAAATCCGGT…	3137	SPRO_RS17915 (acrD)	1044.67	multidrug resistance protein AcrD	frameshifted
Serratia proteamaculans 568	2715975..2719130	minus	ATGGCGCAGTTCTTTATTCGGCGGCCGGTGTTTGCCTGGGTGATTGCGATCATCATCATGCTGTGTGGCCTGATGTCGATCAATTCGCTCCCCATCTCGCAATATCCGGACGTCTCCCCACCGCAGATTTCCATTTCCGCCACCTACCCGGGGGCCGATGCGGAAACTCTGGAAAACAGCGTTACCCAGGTGATTGAGCAGCAGCTTACCGGCCTGGACGGACTGCTTTATTTTTCTGCTACCAGCAGCTCCGACGGTTCGGTGAGCATTAACGTGACCTTTGATCAGGGCACGGATCCGGATATCGCTCAGGTGCAGGTGCAAAACAAGGTGCAGCAGGCGGAAAGCCGTCTGCCGGCCGAGGTGACCGCTCAAGGGGTCACGGTCAAGAAATCCCAG…	3156	SPRO_RS12720	1051	multidrug resistance protein
Serratia proteamaculans 568	2110480..2113626	minus	ATGGACTTTTCCCGTTTTTTCATCGACCGGCCGATATTTGCCGCGGTACTGTCGATTCTGATTTTTGTCGGCGGTGTTATTGCCATCCCGCTGCTGCCGATCAGCGAATATCCGGACGTGGTGCCGCCCAGCGTGCAGGTACGTGCTCAATACCCCGGCGCTAACCCGAAAGAGATCGCCGAAACGGTGGCAACGCCGCTGGAAGAGGCGATCAACGGCGTCGAAAACATGATGTACATGAAGTCGGTGGCCGGTTCTGACGGCGTGCTGGTCACCACCGTCACCTTCCGCCCAGGAACAGACCCCGATCAGGCACAGGTGCAGGTACAAAACCGCGTGGCGCAGGCCGAAGCACGCTTGCCTGAGGATGTGCGGCGGCAAGGGGTGACGACCCAGAAG…	3147	SPRO_RS09890	1048	multidrug resistance protein
Serratia proteamaculans 568	3925543..3928662	plus	ATGCAGGTGATGCCACCTAACCCCGGCGGTGGCCCATCCCGCCTGTTTATTCTGCGCCCGGTCGCGACCACGCTGTTGATGGTGGCGATCCTGCTGGCGGGGATTATTGGTTATCGCGCCCTGCCGGTTTCCGCCCTGCCGGAAGTTGACTATCCGACCATTCAGGTGGTCACGCTGTACCCTGGCGCCAGCCCGGACGTGGTCACTTCGGCCATTACCGCCCCGCTGGAGCGCCAGTTTGGCCAGATGTCCGGCCTGAAACAGATGGCATCGCAAAGCTCCGGCGGCGCCTCGGTCGTGACGCTGCAATTCCAGCTTGAGCTGCCGCTCGACGTCGCCGAACAGGAAGTACAGGCCGCGATCAACTCCGCCACCAACCTGTTACCCAGCGATCTGCCC…	3120	SPRO_RS18220 (mdtB)	1039	multidrug resistance protein MdtB (MdtABC)
Serratia proteamaculans 568	3928659..3931739	plus	GTGAAATTCTTCGCCCTGTTTATCTACCGGCCGGTCGCCACCACGCTGCTGACATTGGCTATCGCCATCAGCGGCGTGATCAGCTTCAGCCTGCTGCCAGTCTCGCCGCTGCCACAGGTCGACTACCCGGTGATTTCGATCAGCGCTTCGCTGCCGGGTGCCGATCCAGAGACCATGGCCTCGTCGGTGGCGACGCCGCTGGAACGGGCGCTGGGCCGCATTGCCGGGGTCAATGAGATGACCTCGATGAGTTCCCTGGGCAGCACCCGGGTGATTCTGCAGTTCGATCTCGATCGTGATATCAACGGGGCCGCGCGTGACGTGCAGGCAGCGATTAACGCCGCACAAAGCCTGTTGCCCACCGGCATGCCAAGCCGCCCCAGCTACCGTAAGGTCAAC…	3081	SPRO_RS18225 (mdtC)	1026	multidrug resistance protein MdtC (MdtABC)
Serratia proteamaculans 568	3720707..3723826	minus	ATGATTGCATTCGTGATCCGCTGGTCGCTGCGCAACCGGCTGCTGGTGTTATTGGCCTCGGTGTTGTTGGCCGGTTGGGGTGTGTGGGCACTGCAGAAAGCGCCGCTGGATGCGCTGCCGGACCTGTCCGACGTTCAGGTCATCGTCCGTGCCACTTACCCAGGCAAGGCACCGCAGGTGATTGAAGATCAGGTCACCTATCCGCTGACCACCACGTTGTTGACGGTGCCGGGTGCCAAAACGGTGCGTGGTTTTTCCATGTTTGGCGATGCCTACGTCTATGTGCTGTTTGAGGACGGCACCGATCTTTACTGGGCGCGTTCGCGGGTGCTGGAATCGCTCAGTCAGGTGCAATCCTCATTGCCTGAGCAGGTGAAGGTGGCGCTGGGGCCGGATGCC…	3120	SPRO_RS17220	1039	heavy metal transporter (CusA/CzcA family)
Psychromonas ingrahamii 37	4297611..4300697	plus	ATGAAATTTACTGATATTTTTATTCGCCGTCCAGTACTGGCAATTTCGATCAGCTTGTTACTTGTTTTGTTAGGTCTGCAAGCCTTAAATAAAATGCAGGTGCGTGAATACCCAACCATGACCAATACGGTCGTCAATGTTTCAACCAGTTATTATGGTGCAAATGCCGACCTTATTCAGGGGTTTATTACCCAACCTATTGAGCAGGCGATTGCACAAGCCAATAATATTGATTTTATCACCTCGCAAAGTTATATGGGTAATTCAAAGATTTCAGTGTTTATGAACTTAAATACTGACCCCAGTGGCGCGGTAGCTGATATTCTTGCTAAGGTCAATAGTGTGCGCTCGCAGTTACCAAGCGAAGCGGAAGATCCAAGTATTGATATGAGCACTGGC…	3087	PING_RS17965	1028	multidrug resistance protein
Psychromonas ingrahamii 37	596591..599692	plus	ATGTGGCTTTCTGATACTGCGGTTAAACGTCCGGTTATGGCGATTGTATTAAGTTTATTACTCTGTGTATTTGGATCGCTCTCTTTTAGTAAACTTTCCATCAGGGAGATGCCTGATGTGGAAAGCCCGGTTGTAACTGTGATGACCCGTTATGAGGGAGCAGCCGCCACTATTATGGAAAGCCAGGTGACCTCGGTGATTGAAAACCAGATTACAGGTATAAGTGGTATTGAGGATCTCCGGTCGGTAACACGTAACGGCATGTCGCGTATTTCGATCACCTTTGCATTAGACTGGAACCTTACCGAAGGGGTGAGTGATGTTCGTGATGCAGTAGAAAAAGCAAAACGTTTTCTACCGGATGAAGCGACTGATCCGATCGTCTCTAAAAATAATGGC…	3102	PING_RS02480	1033	multidrug resistance protein
Psychromonas ingrahamii 37	1687690..1690818	plus	ATGATTGGTAAAATTATAAATTGGTCAATTAAAAACCGTATTCTGGTTTTATTGATAACCGCAGCGATTGTCGCTTACGGGGTGTTCTCTGTTCAGAAAACACCGATTGACGCCATTCCGGATCTTAGTGATGTGCAGGTTATTATTAAAACCAGCTATCCCGGACAAGCGCCGCAGGTGGTTGAAGATCAGGTCACTTACCCCTTAACTACTGCTATGTTATCGGTGCCGGGCGCAAAAACCGTGCGTGGTTATTCATTTTTTGGTGACTCTTACGTCTATATCATCTTTGATGATAATACCGACATGTATTGGGCGCGCTCACGTGTTTTGGAATATTTGTCGCAAGTTGCGCCTGATTTGCCGGAGGCGGCACGCTCGGCATTAGGGCCTGACGCC…	3129	PING_RS07240	1042	heavy metal transporter (CusA/CzcA family)
Psychromonas ingrahamii 37	2136031..2139156	minus	GTGATCCGTTTTTTCGCGCGTCATCCAACCCTTGCAAATCTTATTATGCTCAGTTTTTTTGTATTAGGGTTAAGCAGCCTGAACTCCCTGAAACGTGAAACCTTTCCTGAATTTACGCCCCCTTATATTATTGCCACAGTTATTTATCCCGGCGCGTCCCCGGCAGAGGTTGAAGAAAGTATCTGCCTGCGTATGGAAGATGCCATTGACGGTTTAAGTAATATTGAAGAAACAATATGTGATGCTCAGGAAGGCAGCGCATCGCTCAGGATTAAACTGGGTGGAGAGATTGATATTGGTCGAAGTTTGGTGGATATTCAAACTGAAATTAATGCGATTCAAGATTTCCCAAGTCAGATTGAAGCCCCGACTGTTAAAGAATTAGATTGGGCAGAGCCA…	3126	PING_RS09180	1041	multidrug resistance protein
Psychromonas ingrahamii 37	848617..851814	minus	ATGAATTCTCAACTCAATATTTCAGGGAGAATTGCACAATATTTCCAAGGGGCTGCCATCACCCCTTTGCTTGCTATTGTCGGATTATTATTAGGTTTTTTCGCTATTATGGTAACTCCCAAGGAGGAGGAACCACAAATCGATGTCACTTTTGCAGATATCTATATCCCCTTCCCCGGCGCCTCCCCTAAAGAGGTAGAAAACTTAGTGACCATTCCGATGGAACAGGTGATTTCTGAAATAAAAGGGATTGATACTACTTACTCTTTTTCGCAACCCGATGGTGCGATGATCATCGTTATTTTTAAGGTGGGTGAACAACGTAACGATGCGATTGTCAATTTGTACAACCAAGTTTATTCCAATATGGATAAACTGCCGATGAATGCAGGTATCGGC…	3198	PING_RS03490	1065	multidrug resistance protein
Psychromonas ingrahamii 37	1088410..1091526	plus	ATGACAGGGGTTATTGAGGGGACATTATCACGTAAACGTGTGGTCCTAACGTTGTTAGCTTTTTTATTGACCGCGGGTCTTTCTGCTTATATTAATATCCCTAAAGAGGCCGAGCCCGATGTGCCTATTCCCATTATATACGTCTCTGTTCGCCATGAGGGGATCTCGCCGGAAGATGCTGAACGTTTACTGTTACGTCCCCTAGAGCAGGAATTGCGTGGCATTGAGGGGGTTAAGGAGATGAAATCCACCGCCAGTAGCGACTATGCCTCTATTGTTTTGGAGTTTTATGTCGGAATTGATATTAAAGATGCGTTGATCAATGTGCGTGAGCAGGTGAATCAGGCAAAGGGTAAATTGCCGCAGGAAGGGGATGAGCCGATTGTTAAACAAGTGACC…	3117	PING_RS04575	1038	multidrug resistance protein
Pasteurella multocida ATCC 43137	832872..835970	plus	ATGCGATTTACCGATATTTTTATTCGACGCCCTGTTTTAGCGGTTTCTATTAGCTTGCTGATTATTATTTTAGGATTACAAGCGATTGCGAAGTTAGCGGTGCGCGAATATCCCAAAATGACTACAACGGTGATTAATGTTTCTACGGTGTACCCAGGGGCAGATGCAAGTCTTATCCAAGCGTTTATTACTTCAAAACTAGAAGAAGCTGTTGCACAAGCCGATAACATTGATTACTTATCTTCAAAAAGTAGCCCAAATAACTCGTTAATTACAATTAAAATGAAGCTAAATACCGAACCGAACGGGGCTTTAGCAGACGTGTTAGCGAAAGTGAACTCTGTACGTTCGCAATTACCACGTGGGATTGATGATCCGGTCATTACGTCTTCGACGGGG…	3099	DR93_RS04090 (acrB)	1032	multidrug resistance protein AcrB/D/F
Mannheimia succiniciproducens MBEL55E	421858..424941	plus	ATGAAATTTACAGATATTTTTATTAAACGTCCTGTTATGGCGATAGCTATCAGTATGTTAATCGTAATTCTCGGTTTGCAGGCTATCTCTAAATTGGCAGTACGTGAGTACCCGAAAATGACGACGACGGTAATTACCGTCAGTACGACATACGCAGGGGCGGATGCCGGATTGATTCAGGCATTCGTAACCTCTAAATTGGAAGAGGCCATTGCGCAGGCGGATAATATCGATTATTTGTCTTCTACCAGCGCACCGAGTTCTTCTACCATTACGGTTAAAATGAAACTGAATACGGATCCGGCTTCAGCTTTGGCGGACGTATTATCCAAAGTTCAATCCGTACGTTCGGAATTACCGAGCGGTATCGAAGACCCGACCTTAACTTCTTCAACCGGT…	3084	MS_RS02120	1027	multidrug resistance protein AcrB/D/F
Mannheimia succiniciproducens MBEL55E	2044148..2047213	minus	ATGAATTTCAGAATTTCCGCTTGGGCAATCCGCAATCCGATTCCGATTATCGTGCTGTTTTTGCTTTTGACAATAATGGGAATTCGTTCGTTTCAGGCGCTGCCGATTAACGCCGACCCGAATATCAGCTTTCCTGCAGTTAATATTACAATTTCGCAAACGGGGGCTTCGCCCGACGAACTGGAAAATTCGGTTACCCGCCGCGTGGAAGACGCGGTTGCCGGTATGGCGGGCGTGCGCCATATTACCTCTAGCATTACCGAAGGTACTTCTACCACTTCGGTGGAATTCCGTTTGGAAACCGATACCGACCGTGCGGTGAACGATGTGCGTAATGCGATTACGCAAATTCGTGGCGATTTGCCACAAAATATTGATAATCCTATTGTTGAGCGAATG…	3066	MS_RS09520	1021	multidrug resistance protein AcrB/D/F
Photobacterium profundum SS9 [Chromosome 1]	89116..92232	minus	ATGCGCTTTACAGATGTTTTTATTAAGCGTCCTGTTCTGGCGGTATCAATCAGCTTTTTGATTGCTTTACTTGGCCTGCAAGCTATTTTCAAAATGCAGGTTCGAGAATACCCCGACATGACCAATACCGTAGTAACGGTAACAACCAGTTACTACGGTGCAAGTGCCAACCTTATTCAGGGCTTTATTACTCAGCCTTTAGAGCAAGCAATAGCACAAGCCGATAATATCGACTACATGACATCATCCTCAGTGTTAGGTTCTTCAACCATCACTGTCACGATGAAGTTAAACACCGATCCAAATGGTGCACTGGCTGATATTCTGGCAAAAACCAACTCGGTACGATCTCAGTTACCAAAAGAGTCTGAAGATCCCACTGTAACCATGTCAACTGGC…	3117	PBPR_RS00450	1038	multidrug resistance protein
Photobacterium profundum SS9 [Chromosome 1]	3156748..3159879	minus	ATGTGGTTATCTGATGTCTCTGTTAAACGACCTGTGGTCGCAATAGTACTGAGCTTACTATTATGTGTTTTTGGTATGGTTTCTTTTTCTAAGCTAGCTGTACGTGAAATGCCTGATGTGGAAAACCCTGTTGTTACGGTAATGACGAATTACAGTGGGGCATCGGCGACGGTCATGGAAAGCCAAGTGACCAGCCCAATTGAAGATGAACTGTCTGGTATTAGTGGCATTGATAATATTACGTCGGTAACCCGAAATGGTATGTCTCGTATTACTGTTGAATTTTCAATGGACTGGGATTTAACTGAAGGGGTAAGTGATATCCGTGATGCGGTAGCACGTGCTAATCGTCGTCTACCGGATGAAGCTGATGATCCTGTTGTGTCGAAAGATAATGGT…	3132	PBPR_RS13850	1043	multidrug resistance protein AcrB/D/F
Photobacterium profundum SS9 [Chromosome 1]	1110086..1113211	minus	ATGATCAGTGCCATCATTCGCTGGTCGGTCAAAAACCGTTTCATGGTACTTGTTGCCACGTTATTTTTGGTTGCCGCCGGTATATACAGCGTTAAAAACACCCCGATCGATGCCATTCCTGATCTCTCCGATGTTCAGGTTATTATCAAAACCAGTTACCCAGGGCAAGCACCACAAGTTGTTGAAGATCAGGTCACTTATCCATTAACAACAGCCATGTTGGCGGTACCGGGGGCTGAAACCGTACGGGGATATTCCTTTTTTGGCGACTCCTATGTTTATATCATTTTCAACGATGATACCGACATGTACTGGGCTCGTTCACGTGTGTTGGAGTATTTAAGCCAGGTCGCACCTAAGTTGCCGCCTAGTGCAAAACCTACCCTAGGACCCGATGCC…	3126	PBPR_RS05095	1041	heavy metal transporter (CusA/CzcA family)
Photobacterium profundum SS9 [Chromosome 1]	2779283..2782351	minus	ATGAAACAAGATATCGCAGCCTATTTTATCAAGAATAAAGTCGTTAGTTGGATGATTACCTTAATCTTCCTGATCGGCGGCACAATGGCTTTCTTCGGGCTAGGAAGATTGGAAGATCCCGCGTTTACGATCAAAGACGCGATGGTGGTAACTGCGTACCCTGGTGCCACACCTCTTCAAGTTGAAGAAGAAGTCACTTATCCAATAGAAAAAGCCATTCAGCAGTTAACCTATGTTGATGAAGTTAACTCTGTATCCAGCCGAGGTTTATCGCAGATCACCGTGACCATGAAAAATAATTATGGTCCTGATGATTTACCCCAAATTTGGGATGAATTGCGTCGGAAAGTGAATGATATCAGGCCCAACTTACCACCAGGCGTTGCTGATCCCTCAATC…	3069	PBPR_RS12240	1022	multidrug resistance protein AcrB/D/F
Photobacterium profundum SS9 [Chromosome 1]	430190..433300	plus	ATGATTCGTTATTTTTCGCGCCACCCCACCGCGGCTAATTTATTAATGCTAGCGCTGTTACTGCTGGGTTTAGTGGCACTGCCGCAAATTAAACGTGAGACATTTCCTGAGTTTTCCCCCGCTTATATTATTGCATCTGTTATTTATCCTGGCGCTTCGCCCCAAGAAGTCGAAGAAAGCATTTGTATGCGAATGGAAGATGCTGTTGATGGGTTATCCAATATCGTGGAAACGCGCTGTGAAGCTGTTGAAGGATCTGCATCCCTAGTATTGAAATTAACGAATAGTGATGTGGTGTCGCGAATGTTAGTGGATGTACAAACTCAAATTAATGGCATTAATGATTTTCCGAATGAAATCGAATCTCCCATTGTACGTGAATTGGATTGGAATGAACCC…	3111	PBPR_RS02170	1036	multidrug resistance protein AcrB/D/F
Photobacterium profundum SS9 [Chromosome 1]	2447452..2450301	plus	GTGTCTCGTCCTGGTATATCAGTTATTACAATAGAGCTGAAAGACGAGGTGATGGATTCTGACCCCGTTTGGTCGCGAGCGCGAGATCAGCTCTCTGACGTTGTACCTGTCCTACCTCAAGGTACTTCAGCCCCTGATTTAGATACCGATCATGCTTATGCCTTCACCATTATTACTGCACTCACTTGGCAAGGTAATACTGAACCCGATCTTCTTACTTTACGACGTTATGGTATTGAATTAGGTAATCGCTTACGCACGCTTAGCGGCACAGAGTTTGTCGATGAGTACGGTTTACCTGATGAAGAAGTTCTTGTGAGTATGGATCCTATTATCGCGAGTGCATTAGGTCGTTCAGCAATATCAATTGCTGAAGCAATCAGCGGGGCTGACGCAAAA…	2850	PBPR_RS10800	949	multidrug resistance protein AcrB/D/F
Photobacterium profundum SS9 [Chromosome 1]	2666739..2669840	minus	ATGAATATCGCGCATTACAGTATCAAAAACAAAGTCATCAGTTGGATGTTTATTTTACTGATGTTAATTGGTGGTGGAATTTCATTTACGGGATTAGGCCAATTAGAATTTCCTGAATTTACGTTAAAAAACGCCCTTGTTATTACCGCTTACCCAGGGGCTTCACCTGAACAAGTTGAAGAAGAAGTAACACTTCGGTTGGAAGATGCTATTCAGCAGATGCCACAGATAAAGCACATTACATCGATCAATAGTGCGGGTTTATCTCAAATTGAAATCGAGATGAAAGAGCAGTATGACGCAAAAGCTTTACCACAGATCTGGGATGAGCTACGCCGTAAGGTGAATGATGCGGTTGCCGATTTACCGCCAGGCGCTGTAATGCCGCAAGTGATTGAT…	3102	PBPR_RS11765	1033	multidrug resistance protein AcrB/D/F
Photobacterium profundum SS9 [Chromosome 2]	1007548..1010703	plus	ATGCTAAGTCGTTTTTTTATCCAACGTCCAAAATTTGCGTTGGTGATATCTATTATTCTAACGCTTGCAGGGGCAATTGCGGCTTTAAACCTGCCAGTTGCCGAATACCCGAAAATCAGTCCACCTTCGGTTGGTGTGACTGCTTATTATTCAGGTGCAAGTGCTGAGGTTGTTGAAGAGGCAATTGCAGACCCGATTGAAGCATCGGTGAATGGCGTAGAAAACATGATTTACATGTCTTCTAAAAGTGCTAACGATGGTTCATACAGTCTGAATGTGACTTTTGATATCGGTACTGATCCAGATATGGCTCAGGTTAACGTACAAAACCGTATTTCCCAGATTGAATCTAAGCTTCCGGCTGAAGTTCGTATGGTGGGTGTAACGGTTAAGAAACGT…	3156	PBPR_RS22795	1051	multidrug resistance protein
Photobacterium profundum SS9 [Chromosome 2]	1783665..1786799	plus	ATGAAATTTAGCCACTTTTTTATTACTCGACCTATTTTTGCCTCCGTGCTGTCAATTCTTATATTGATTGCAGGTGGTTTGTCTTTGCCTAATCTACCTATAAGTGAATACCCAGAAGTCGTTCCGCCTACTGTTGTTGTGCGTACTGCCTACCCTGGCGCAAACCCAAAAGTAATAGCCGAAACGGTTTCTGCTCCACTTGAGGAAGAGATCAATGGCGTCGAAGACATGCTTTACATGTTTTCTCAAGGCACGTCCGATGGCCGAATGACTCTGACCATTACGTTTGCCTTAGGCACCGACCTTGATAAAGCCCAAGTACAGGTTCAGAACCGCGTAAGTAGTGCCCTGCCACGCCTGCCGCAAGAAGTTCAGCGCTTGGGGGTGACCACTGAGAAA…	3135	PBPR_RS26700	1044	multidrug resistance protein
Photobacterium profundum SS9 [Chromosome 2]	1819585..1822656	minus	ATGAATATTGCAAGTTATTTTGTTAAGAACAGCGTCATAAGTTGGATGTTTACTCTGATCCTGTTGATTGGCGGTGTAATGTCATTCTTCGGTTTAGGCCAACTGGAAGACCCACCTTTTACCATTAAAGATGCCGTTGTCGTAACGGTTTATCCAGGAGCCACTGCTACAGAAGTAGAGGAAGAGGTCACTTATCCTATAGAGAAGGCGATTCAGGCCCTGTCTTATGTAGATGATATTGTCTCCATTAGCACCCCCAGCATGTCCCAAATCACTGTGACCATCAAAAATACTTATGGTCCAGATGAGTTACCTCAAATCTGGGATGAGCTGCGACGTAAAGTGGGAGACATGACAGGTCAATTGCCGCCTGGGGTTCATACGCCATTGGTTAATGAT…	3072	PBPR_RS26900	1023	multidrug resistance protein
Legionella pneumophila […] Philadelphia 1	2443964..2447119	plus	ATGAAAATAGCTCTTTTCTTTATTGATAGACCAGTATTTGCAACAGTGATCTCCATCATCATTGTTATGGTGGGGGTATTGTCCTATTTCAACTTACCAGTAGAACAATACCCACAAGTAGTTCCTCCTACGATTCAGGTATACGCCTCTTATCCTGGAGCCAATGCAAAAACAGTAGCTGAAACTGTTGCAACACCGATTGAACAGGAAGTTAATGGTGTGGAAAACATGTTGTATATGGATTCCCAATCCACTGATGATGGACAAATGCGTCTGACTATTACTTTTAAGCTTGGAACAGATCTGGATCAGGCGCAGGTGCTGGTGCAAAACAGGGTGGCAGTTGTGGAACCCAAATTACCTGAAGAAGTCCGCCGCTTAGGAATCACTACTAACAAA…	3156	lpg2178 (mexF2)	1051	multidrug resistance protein MexF2
Legionella pneumophila […] Philadelphia 1	2837380..2840532	minus	ATGATTTCCAAATTTTTTATTGAAAGACCCGTTCTGGCCAATGTCATTGCCTTGTTTATTGTATTTATAGGGATAATAGCGATTGCTGTTTTGCCTGTGTCTCAATACCCTGCCATTGTTCCTCCTACTATCCAGGTTACTACGACCTATCCTGGCGCTGATGCAAAAACTTTGATTAATACCGTCGCTTTGCCAATTGAGCAACAAGTCAATGGGGTTGAGGACATGCTGTACATGCAATCGACAAGTACTAGTGGAGGCACCTATACTTTAATTGTCACGTTTGCTATAGGCACGGATCTGAACTATGCGCAGGTTCTGGTGCAAAATCGAGTACAAGCGGCGATGGCTCAACTCCCCGAATCAGTACAAAAGCAAGGTGTTATCGTTCAACAAAAA…	3153	lpg2512 (mexF)	1050	multidrug resistance protein MexF
Legionella pneumophila […] Philadelphia 1	787491..790538	minus	ATGAAATTCACAGATCTATTCATCAAGCGCCCGGTACTCTCCATAGTGGTCAGTATGTTGATTTTTCTATTCGGGATAAACTCCATCTATAAAATGCAAATTCGCCAATACCCTAAAATGGAGAATACAGTCATAACCATAATGACCGGTTATCCTGGCGCTGATGCTGAACTCATAGCAGGATTTATCACTACTCCTCTTGAAAGTGCTGTTGCCAGTGCTGAAGGAATAGATTATATGACTTCATCCAGTCAGCAAGGCCTTAGCACAATTACCTTAAACATCAAGTTGAATTTCGACCCTCAAATTGCTTTTACTGATGTCATGAGTAAAGTGCAGCAAACACTCAATCAGTTACCTAAAGAGTCACAACAACCGGTTATCTTGAAAAAATCAGAC…	3048	lpg0720	1015	multidrug resistance protein
Legionella pneumophila […] Philadelphia 1	1114601..1117744	plus	ATGGTCGAACGGATTATTGAATTTTGTGCACGCAACCGGTTTATTGTGTTGCTTTTTGTACTTGGGTTTTCTTTCATGGGCTATATGGCCTTGAAAAATACCCGTATGGACGCGCTGCCTGATATTTCAGACACGCAGGTCATTGTGTATACGACCTGGATGGGGCGCTCGCCCGATCTGATGGAAGATCAAGTCACTTATCCTATTGTCACTGCGCTTTTATCAGCACCAAAGGTTGTTGCTGTGCGGGGATTTTCTGACTTTGGCTTTTCTTATGTCTACATCATTTTTGAGGATGGTACGGATATTTATTGGGCGCGATCTCGTGTCTTGGAGTACATGAGTCAGCTGGCTGGAAAATTGCCCGAAGGGGTAACACCCCAATTAGGCCCTGATGCC…	3144	lpg1020 (cebA)	1047	chemiosmotic efflux system B protein A (CebA)
Legionella pneumophila […] Philadelphia 1	1127825..1131040	plus	ATGTTTACGCACTTAATTGCCTGGTCGTTACATAATCGCCCCTTGATTTTGGCCTTAACGATTATTCTTTGTTTGCTGGGTGGTTATACTTTAAAACAAATGCCAGTGGATGTGTTTCCCGAATTTGCCCCACCGCAAGTAGTGGTGCAAACGCAAGCGCCTGGTATGGCCACGCAAGATGTGGAAACTTTAATTACCTATCCTTTGGAAAGTGCGATTAATGGCACGCCAGGGGTGGTTAGTGTGCGCTCTAAAACGTCTGTGGGACTGTCCACCATCACGGTGGTGTTTGACGACCAAACTGACATCTATCGTAATCGCCAGTTAGTTAATGAACGCATTCAACAAGTAGTCAATCGCCTCCCTCCTGGCGTTGAGTCACCCATCATGTTACCGGTT…	3216	lpg1029	1071	chemiosmotic efflux system protein A-like
Legionella pneumophila […] Philadelphia 1	2378395..2381595	minus	ATGTTTACTCGCCTTATTGCCTGGTCTTTGCATAATCGTCTCTTGATTTTGGCATTAACGATTATTCTTTGTTTGCTGGGTGGTTATACTCTAAAGCAAATGCCGGTAGATGTTTTTCCTGAATTTGCCCCTCCTCAAGTTGTAGTTCAAACCCAAGCGCCAGGCATGGCAACCCAAGATGTGGAAACATTAATCACTTATCCTTTGGAAAGTGCCATCAATGGGACTCCAGGGGTAGCCAGTGTTCGCTCAAAAACCTCCGTCGGATTATCAACAATTACCGTGGTATTTGATGATAAAACGGATATCTATCTCAATCGTCAACTGGTTAATGAGCGCATTCAACAGGTAATCAACCGTCTCCCTCCAGGTGTTTCCTCACCTGTGATGCTGCCAGTC…	3201	lpg2134 (ceaA)	1066	chemiosmotic efflux system protein A (ceaA)
Legionella pneumophila […] Philadelphia 1	1196391..1199543	plus	TTGCCTTTGGAACAAAGGGATTTTATGGTTGAACGAATTATTGAATTTTGTGTGCGCAATCGTTTTATTGTGTTGCTGTTCATATTCGGGTTTTCTTTTATGGGCTACATGGCCTTGAAGAATACCCGCATGGATGCATTACCTGATATTTCAGACACGCAGGTGATTGTTTATACTACTTGGATGGGACGCTCCCCGGACCTTATAGAAGATCAAGTGACTTATCCTATTGTGACAGCACTGCTGTCGGCACCGAAAGTGGTTGCTGTGCGAGGATTTTCTGATTTCGGATTTTCTTATGTTTATATCATTTTTGAAGACGGTACTGATATTTATTGGGCGCGTTCACGAGTCTTGGAGTACATGAGCCAACTGGCAGGAAAGTTGCCTGAAGGGGTG…	3153	lpg1096 (cebA)	1050	chemiosmotic efflux system B protein A (CebA)
Nitrosococcus oceani ATCC 19707	2073167..2076382	minus	ATGAATTTTGCCCGTTTTTTCACGGATCATCCGGTATTCGCGTCGGTACTATCGATCCTAATTATTATTATCGGCAGTCTTGCTATCCTGACTCTTCCTATTGAACGCCATCCCCAGATTGCCCCGCCGACAGTCGTCGTAAGCACCACTTATCCTGGCGCCAGTGGAGAAACGGTGGCTAAAACCGTCGCCACTCCCCTTGAGCAGGAAATCAACGGCGTTGAGGACATGCTGTATATGTCTTCCCAGGCAACTAACGATGGGGCGCTTCGGCTCACCATTACCTTTGAATTGGGCACTGATCTAGATAAGGCTCAGGTGCTGGTGCAAAACCGGGTGGCGTTGGCGGAGCCTCGGCTGCCGGAAGAGGTCCGCCGGATGGGGATCTCGGTGCGTAAG…	3216	NOC_RS09845	1071	multidrug resistance protein
Nitrosococcus oceani ATCC 19707	1233104..1236283	plus	ATGTTTTCAGCGTTTTTTATTGACCGGCCTAAGTTTGCCCTAGTTATATCGCTGGTCATGCTGCTGGTCGGCGGTATTGCCCTCAGCCTGATTCCCGTGGCTGAATTTCCTGAAATTACCCCGCCCCAGGTAACAGTATCGGCCAGCTATCCCGGCGCCAACGCCGAGGGTGTGGAGCAGTCGGTTGCTGTCCCCATCGAGGAGCAAGTCAACGGCGTCGAGGGCATGAGCTATATGTCCTCAACCAGTTCCAGTGATGGCAGCTACCAGTTGAACATCACTTTCGAAGTCGGTACCGATGCAGATATCGCCGCGGTCAATGTGCAAAATCGGGTTGCCGTAGCCAATACCCAGTTGCCCCAGGAGGTCATCCGCCAGGGCCTGACCACCCGCAAGCAG…	3180	NOC_RS06150	1059	multidrug resistance protein
Nitrosococcus oceani ATCC 19707	218757..221843	plus	ATGAAATTTACCGATCTCTTTGTTCGTCGCCCGGTGCTGGCCAGCGTGGTGAGCTTGCTAATTCTACTGATTGGGATGCGCTCTTTAACTCTACTGGAGGTGCGGCAGTATCCTGAGACCGAGAATACAGTGGTGACGGTGTCTACCGCTTATCCGGGGGCCAGCAGTGAATTGATTAACGGCTTTATTACCACCCCCTTGCAACAGGCAATTGCCGAGGCGGAAGGCATAGATTATCTAGTAGCGACTAGCACCCAGGGCCACTCGATCATCGAAGCCCACATGGTGTTGAACTATGATTCCAATGCCGCAGTTGCCGAAATTCAAGCTAAGGTCGCCAGTCAGCGCAACGTACTGCCCGAAGAAGCCGAGAACCCGGTCATCGACTCTACCACGGGC…	3087	NOC_RS01235 (acrB)	1028	multidrug resistance protein AcrB
Nitrosococcus oceani ATCC 19707	321908..325033	plus	ATGGTCACGCTCACTGAAGCCGCCATGATCGCCAAAATAATTCAATGGTCCCTGAAGCAACCCTTGCTGGTTCTCCTGAGTGCCGCCGCCCTCTTAGGGTGGGGAAGCATTGAGGCCCTGCGAATGCCTGTAGATGTCTTCCCCGATCTGACCACGCCCCGAGTAACGGTTGTGGTTGAGGCCCATGGCATGGCTCCGGAAGAGGTGGAAGTTCTCATCACTTTCCCTCTGGAGACAGCGTTTAATAGCGCCATGGGCGTACGGCGGGTGCGCTCTTCAAGCGGTGTTGGCTTTGCCGTCATCACGGTTGAATTTGACTGGGGAATGGGTATTTATCGAGCCCGGCAAATTGTGGCTGAGAAACTGCAATTAGTGCGTGGCGCGTTGCCGCCCGATATT…	3126	NOC_RS01695	1041	heavy metal transporter (CusA/CzcA family)
Nitrosococcus oceani ATCC 19707	1702681..1705905	minus	ATGGTAAGTGAACACCAGGGCAAGGGGCATCCCCCCGCGGAAGGCACCGATCTTAGCGCGCTGCAGCGTCTCATCGGCTACTGCGCGCGCAACCGACTGTTAACCCTGGTCGCCATTGCGACATTGGCTTTCGGCGGCTATCGGGCGCTGATACAAGCGCCGCTGGACGCCATTCCGGATCTCTCCGATGTGCAAGTGATTCTCTTCACCGAGTGGCCGGGGCGCAGTCCGGACCTGGTGGAGGATCAGATCACCTATCCCCTGACAACGACCTTGCTGGCGGCGCCTGGCGTCAACTACGTGCGCGGTCAAAGCTTTTTTGGACTCTCCTTCGTCTACGTCATTTTCGAGGACGGCGTGGATATGTACTGGGCGCGCTCGCGGGTGCTGGAATATTTG…	3225	NOC_RS08265	1074	heavy metal transporter (CusA/CzcA family)
Nitrosococcus oceani ATCC 19707	163071..166208	plus	ATGGTGAAATCTCTGATTCATGGCGCGCTTGAGCAGCGGGTCGTTATCGTAGTGGTAGCCCTTGTACTCTTAGGTTTTGGTTTGCGGGCACCTAGCCAACTTTCCATGGATGCCTTTCCGGATGTGACCAATATCCAAGTTCAGGTGGCTACCGAAGCTTTAGGTCGTTCCCCCGAGGAAATGGAACGATTTATCACCGTACCCGTTGAGATTGCGATGACGGGGCTCCCGGGCCTTACCGAAATGCGCTCCCTTAATAAAAGCGGGCTCTCGATTATTACCCTGGTTTTTACCGATGAGACGGATGTCTATTTTGCCCGGCAATTAGTAATGGAGCGCCTCATTGGTGTGCAAGATCGCTTGCCGCCGGGTGTTACCCCGGTACTTGGTCCGGTGTCA…	3138	NOC_RS00970	1045	heavy metal transporter (CusA/CzcA family)
Nitrosococcus oceani ATCC 19707	1486892..1490035	plus	ATGTTTGAACGGTTATTAAGATCCTCTATCGAGCACCGGGGATTGGTCATGCTGGCCATGGTGGGGCTGATCCTGCTGGGAATTTATAACTTCCAGCGTTTGTCCATCGACGCGGTGCCTGATATCACCAACATCCAGGTCCAGATCAATACCGCCGCGCCCGGCTACTCGCCCCTCGAAACCGAGCAACTCATCACCTTCCCGGTGGAGCTGGCCATGTTGGGCGCTCCCCGGCTCCAGGAGACCCGTTCGATTTCCAAATATGGGCTCTCCCAGGTGACCGTGATCTTCGAGGAAGGTACGGATATCTATTTTGCCCGCCAGCAAATCAACGAGCGCATCCAGCAGGCCAAGGGCCAGCTTCCCTCGGGCATTGAGCCCCGCATGGGGCCTATCGCG…	3144	NOC_RS07280	1047	heavy metal transporter (CusA/CzcA family)
Nitrosococcus oceani ATCC 19707	1694738..1697941	plus	ATGATTAAGTTCATTATCGATGCTTCCCTCCGGAATAAATTTCTGGTGCTGACGGCTACGCTGCTGCTGCTGGCCGTGGGCCTCTGGACCCTCAAAAACACCCCCCTGGATGCGATCCCGGACCTTTCCGATGTGCAGGTCATCGTCTTTACCGAATATCCGGGCCAGGCCCCCCAGGTGGTGGAAGATCAGGTGACTTATCCTCTGACCACGGCCATGTTGGCGGTGCCCCATGCCAAGGTGGTACGGGGCTATTCCTTCTTTGGTTTCTCTTTTGTCTACATCATCTTCGAAGATGGCACTGACATGTACTGGGCTCGCTCCCGGGTACTGGAGTATCTTAACTATGTCCGCGGCAGGCTCCCGGCAGGCATCAATCCTTCTTTAGGGCCCGATGCC…	3204	NOC_RS08240	1067	heavy metal transporter (CusA/CzcA family)
Nitrosococcus oceani ATCC 19707	3321893..3325054	minus	ATGGGGCTGTTTGTCCGGCATCGGGTGGCGGCCAACCTGTTGATGGTGATCATGATCCTTTCTGGAACCTGGGCGCTTTCTCAGCTTAATCGGCAGTTTTTTCCCAATTTTGCCCTGGATATCATCACCGTGAGTGTGGTTTGGCGCGGTGCAAGCGCCGAAGACGTTTCCCGCTCTATCACCGAGCGCCTTGAGGAAGAGCTTCGAGCTTTGGATGACCTTAAAAAACTCGATTCAACTTCAGCTTACGGCTTAGCTACCCTGACCTTGGAATATTATGAAGGCACCGATATGGGGATTGCCCTGGATAAGGTCAAAGAGCGAATAGGCCAAATCCGGGAGTTGCCCCTTGATTCGGAGACCCCCGAGATCCGCTTGGTGTCGCGCTATGAAAATATC…	3162	NOC_RS15545	1053	multidrug resistance protein AcrB/D/F
Nitrosococcus oceani ATCC 19707	1415334..1418663	minus	ATGAACGAGCTCGTCGTTATTGCCCTACGAAAGCCTTACACTTTCGTCGTTCTTTCCATTCTTATTGTGATACTGGGATTTCAGTCGGTGCGCAACGCAGCGACCGATATCTTTCCGAGTATCCGAATCCCCGTCACCTCGGTAGTCTGGGCCTACGATGGCATGCTGCCGCAAGACATAGAGGGGCGGATCACCTATATGTTCGAGCGATTTTTGACCTCGACGGTCGAAGGCATCAAGTATATCCACAGCCATTCCTACTTTGGCAGCAGCATCATCAATATCTTTTTGCAAGAACACGGTGTTGACCCTGCCCAAGCCGAAGCCGATATCACCGCGATTGCTCAGACGGTGGTCAATTTCTTACCGCCGGACATTGCTCCCCCCATGATCATGAAG…	3330	NOC_RS06955	1109	multidrug resistance protein AcrB/D/F
Nitrosococcus oceani ATCC 19707	2291968..2295045	plus	ATGCTGATCCGTTTTTTCCACAATCACGTTCTAGCCAATCTCACCTTTGTGCTAGTGCTCACGGCAGGTGCCCTAGCCTATCTTCACCTCCCTAAGGAACAAAACCCGCCGGTTAATTTCAACTGGGTACAAATTAGCACGGTATTTCCAGGCGCCTCCGCGGAAGATGTGGAGAAACTAATTACCGAACCGCTGGAAGATGCGCTCCGTCAAGTCCAGGATATCCGTTTTGCTTCCAGCACTAGCCGGGAAGATCTATCACTCATTCTGGTGCGGTTTCAAGACATCAATGAGCGCACCTATGATAAACGTGTCACTGATCTGCGCCGGGAAGTGCAAAGTAAGGCAAATCAAGAACTGCCAGAAGCCGCCGAAGAACCCGAGTTTTTCGAGTTGAGT…	3078	NOC_RS10690	1025	multidrug resistance protein AcrB/D/F
Nitrosococcus oceani ATCC 19707	1571499..1574687	minus	GTGTTTACCCGTATTCTAAAATTTTCTGTTCAGCAGCGTTGGCTAGTGTTATTAGCCACCTTCGGGGTAGCCGTGCTGGGGATTTATAATTACCAGCGCCTACCCATCGACGCTGTCCCCGATATCACCAATGTGCAAGTTCAGATCAACACCGAAGCGCCAGGCTATTCGCCCCTTGAGACGGAGCAGCGCATTACTTTTCCCCTTGAGATTACCCTGCAAGGGCTTCCCCAGCTAGAGGAGACCCGTTCCCTCTCCCGTTATGGGCTTTCCCAGGTGACCGTTATTTTTGAGGACGGCACCGATATCTATTTTGCCCGTCAGTTGGTGAATCAACGCATCCAGGAAGCTAAGGGCAACCTTCCGCCAGGCATCGAGCCTAAGATGGGTCCTATCGCC…	3189	NOC_RS07670	1062	heavy metal transporter (CusA/CzcA family)
Hahella chejuensis KCTC 2396	3919862..3923032	minus	ATGCGAGACTCCATACAGGGTGACGCCCTGAGTCAGCGACGACTGGCCGCATTCTTCGTCAATCGTCCCGTATTTTCCTGGGTGGCGGCGATAGTGGTGATGTTGGCCGGCGCGCTGGGGCTGATGTCCATGCCGGTATCGCAGTATCCGGATATTGCGCCGCCGACGATCATGATTTCCGCCAGCTATCCGGGCGCGTCCGCTGAGGTGGTGGAAAACAGCGTTACGCAGATTCTGGAGCAGGAGTTGAAGGGGCTGGATAACCTGATGTATTTCAGTTCCCGCAGCAGCAGCTCCGGCGCCTCGGAAGTCATGCTGACTTTTCAGCATGGAACCGACGCGGACATCGCCCAGGTGCAAGTGCAGAACAAAGCGGCCCAGGCGGCTGGAAGATTACCT…	3171	HCH_RS16955	1056	multidrug resistance protein
Hahella chejuensis KCTC 2396	7056149..7059322	minus	ATGAATCTGTCGCAATATTTCATTCATCGGCCGATATTGGCCGGCGTGCTGTCGATAATGATATTTATCGCCGGCGCATTGGCGGTGTTCGAGCTGCCTATTACGGAATACCCCGAAGTGGTTCCGCCCACGGTGGTGGTGAACGCCACCTATCCCGGCGCCAACCCCAAGGTTATCGCTGAAACTGTCGCCTCGCCGTTGGAGCAAGAGATCAACGGCGTGGAGAACATGCTGTATATGTCTTCCCAGGCTTCTTCCGACGGCCGCATGGCGTTGACGGTGACCTTCGCCCTGGGAACGGATCTCGACGAAGCTCAGGTGGACGTGCAGAACCGCGTCAGCCGCGCTTTGCCGCGCCTGCCCAATGAAGTGCAGCGATTAGGCGTTACGACGGAGAAA…	3174	HCH_RS31330	1057	multidrug resistance protein
Hahella chejuensis KCTC 2396	3894747..3897875	plus	ATGATGCTCTCAGACCTCTCCGTCAAACGCCCGGTGTTCGCTTCGGTCATCGGGCTGTTGCTGATCGCCTTCGGTTATCTCTGCTTTGAGCGTCTGCCGTTACGGGAGTATCCCGCCATCGACCCGCCGGTGGTGAGCGTCACCACCGACTATCCCGGGGCCGCCGCCAATGTGGTGGAAACCCGCATCACTGAAGTGATCGAAGAACGCATCTCCGGCGTCCAGGGCATCGTGTCGATTTCTTCCCAGTCCAGCAACGGACGCTCCCGCATCACCATAGAATTCGACATCGGCCGCGACATTGACGCCGCCACCAATGACATTCGCGACCGCGTCTCCCGCATCGCCGACAACCTGCCCGCCGAAGCGGAACCGCCGGACATCGCCAAAGAAGACAGC…	3129	HCH_RS16825	1042	multidrug resistance protein AcrB/D/F
Hahella chejuensis KCTC 2396	3662453..3665596	plus	ATGAAAGCTTTTACCGACATATTCGTGCGGCGTCCGGTGCTGGCCCTGGTGGTCAACATCGTCATCATCATCGCCGGCGTTCAGGCCTGGAACTCACTCAGCGTAAGACAGTACCCACAGAGCGAGAACGCTTCCGTCACAGTGGCCACCACATACGTGGGCGCCAGCGCGGACGTAGTGAGGGGGTTTGTCACCACCGCGATTGAGCGCGCTATCGCTTCCGCGGACGGGGTGGATTACATCGAATCCAAGAGTATGCTGGGCCTGTCCCTGGTGACGGCGCGCCTTAAGCTCAACTACGATCCGACCAAGGCGCTGGCTGACATCACCGCCAAAGTGAATCAGGTGCGCAATGAACTGCCCGCCGGCTCGGAGCTGCCCGCGATCAGCGTGCAATCC…	3144	HCH_RS15790 (acrB)	1047	multidrug resistance protein AcrB
Hahella chejuensis KCTC 2396	2283094..2286162	minus	ATGCGTTTTACCGATATATTCATACGCCGTCCGGTGCTGGCGTCCGTCGTCAGCCTGATCATCCTGCTGTTGGGCCTCAACGCCCTGAAAACGCTGCAGGTGAGGCAATACCCACAACTGGAAAATGCGGTCATCAATATTTCCACCGCCTACCCTGGCGCCAGCTCTGAGTTGGTGTCGGGGTTCATCACTTCGCCCATACAACAGGCTGTAGCGAGCGCCGAGGGGATCGACTATCTGACCTCTTCCAGCAATCAAGGCTCCAGTCTGGTGGAAGTGCATCTGAAGCTGGGCTTTGATTCCAGCACCGCGATGACGGAGATTCTGTCCAAGGTGGCGGAGGCCCGTCGTCAGTTGCCGTCGGATGCGGAAGAGCCGGTGATCCAGAAGTCCACGACT…	3069	HCH_RS10105 (acrB2)	1022	multidrug resistance protein AcrB
Hahella chejuensis KCTC 2396	1460496..1463615	plus	GTGATCGCCTGGTTCGCCCGTAATCATGTCGCCGCCAACTTATTAATGCTGACGATCCTGGCGCTAGGGCTGGGGTCCTTGAGTCAACGTTTGCCGTTGGAGGTATTCCCCAGCGTTGAGCCTTCCAACATCTCCATTTCCGTTTCCCTTCGCGGCGCCACCCCGGAAGAAGTGGAGGAGGGCGTCAGCGTCAAAATCGAAGAGGCGGTGCAGGACCTGGAAGGCGTCGAGCAAATCGTCAGTCGTTCCTCTGAGGGCGGCGCTTCCGTCACTGTGGAAGTGGATAGCGACTATGACGCCCGTCAGCTGCTGGCGGATGTGAAAAGCCGGGTGGATTCCATCAACTCCTTCCCGGGAGATGTGGAAAAACCGGTTATCAGTCTGGCCCAGCATACCCGG…	3120	HCH_RS06595	1039	multidrug resistance protein AcrB/D/F
Hahella chejuensis KCTC 2396	6714899..6718018	plus	ATGCGCCTGCCGGAATTAGCCATCCGCAACCACGCCTTCGCCTGGGTCGCCGTTTTATTGTTGCTCGGTCTCGGCCTGGTTTCTTTTCTCACTATGCCGCGTTCGGAAGATCCGCAATTCGACTTCCCGACGACCCTGACCACCGTTCTCTATCCCGGCGCCACACCAGTGGATATGGAGCGTCTGGTGGTGGACCCCATCGAAGACGCCATCAACGAGCTGGAGGACCTGAAGTCGGTTTACACCGAGATAGAAGACGGTTTGGTGCTGGTGCGCACGGAGTTTCTGTACGGCAGCGATCCAGAAGATAAATTTGAAGATGTCGTGGGGGCCATCCAGAGCATCCGCAGCGAGTTGCCGCCTGACCTCGCCCGCCTGAAAACGGAAAAGCTATCTCCG…	3120	HCH_RS29720	1039	multidrug resistance protein AcrB/D/F
Hahella chejuensis KCTC 2396	3119561..3122695	plus	ATGATCGCCGCCATCATACGCTGGTCGGTCGCCAACCGTTTCTTCGTATTGCTGGCGACTTTTATTCTGGTGGGCTGGGGCCTACACGCCTTGCGCAACACGCCTATCGACGCCATTCCTGATTTGTCCGACGTGCAGGTCATTATCAAGACTTCTTACCCCGGGCAGGCGCCGCAGGTGGTGCAGGATCAGGTGACCTATCCGCTGACGACGGCCATGCTGTCGGCGCCGGGCGCGCAGACCGTGCGTGGATTTTCGTTCTTTGGGGATTCATACGTCTACGTGATATTTAAAGACGGAACCGACTTGTACTGGGCGCGCTCGCGGGTATTGGAATACCTGAGCCAGGTATCGGGACAACTGCCGTCCGCCGCCACACCCCAGCTGGGGCCGGACGCT…	3135	HCH_RS13590	1044	heavy metal transporter (CusA/CzcA family)
Hahella chejuensis KCTC 2396	4271757..4274942	minus	ATGAGCTCCAAACAGTTCAACGCTGGCGGCGGCTGGGTCGCCTGGTTTGTACGTAATCCCGTCGCCGCCAACTTATTGATGGCGGTGATTCTGTTGGCGGGCGTGGTGACTGCATTTGAATTGCGCAAGGAAGGTTTTCCTTCTTTTCCGCCGGATGAAGTCACTGTCAGCGTCAGCTACTCCAGCGGTTCCGCCAAAGCGGCGGAAGAGGGCGTCGCCATCAAGATCGAAGAGGCTTTGCAAAGCGTGCAGGGCATCAAACAGATCACCAGCCAGTCTTCCACTTCCTCCGTGACAGTGACCATTGAGAAAGAGAGCGACTACGACCTCGATAAGCTCAATCAGGACGTCAAAATCCGCGTGGACGCCATCAAGAACCTGCCGGAGGCGGCGGAAAAG…	3186	HCH_RS18430	1061	multidrug resistance protein AcrB/D/F
Hahella chejuensis KCTC 2396	5608294..5611437	minus	ATGATCCGCTTTTTCGCCACGCACCCTACTGCGGCGAACCTGCTGATGGGCTTCTTTCTGTTCATCGGCTTGATGACGTTGCCGCAAATCAAGCGGGAAACTTTTCCCGAAGTGAAAAGCTACGAAGTCGAGGTGAAAGTCGTTTATCCCGGCGCCACGCCGACGGATATCGAGCTGTCTGTGTGCAAGCCGCTGGAAGAAGCCGTGGAAGGCGTCAGCTTCATGGAGGAGGTGCGCTGCGAAGCTCGTAACTCCCTGGGCTTGATGACTCTGAAAATGCTGGAGGACGGCGACTTCGACGATTTCGTCGATGACGTTAAAAGCGCCGTGGATGAGATCAGCTCCCTGCCGGATCAGTCGGAGGAGCCGGTGGTCAAGGAGCTGGGACGCACGCAAAAC…	3144	HCH_RS24600	1047	multidrug resistance protein AcrB/D/F
Hahella chejuensis KCTC 2396	5724173..5727226	minus	GTGAATATCACACGGCTTGCGATAGAGAATAACCGGCTGACGATTGTTCTCCTGCTGGTGATTGCTGTGGCCGGAACCCTGACCTTTCTGGGCATGCCCCGCGCTTATGATCCGGGGTTCGTCATGCGTGCGGCGCAGGTGGTGACTTACTTCCCCGGCGCCAGTCCCGCGCGCGTGGAGGAGCTGGTTTCCTCGCAGATTGAAGAAGCAGTGAAGGAAATTCCCGAGCTGGACTTCGTGAAGAGCGAGTCCCGCACCGGCGTCTCCATCGTCACGGTGAACATCAAGGAAAGTTACAAGAACATGCGTCCGATCTGGGATAACCTGCGGCGCAAAGTTGAGTCTACTTCCACGGATCTTCCTGACGGCGTTGTTGGCCCCTATGTGAATGATGAATTC…	3054	HCH_RS25130	1017	multidrug resistance protein AcrB/D/F
Hahella chejuensis KCTC 2396	4173738..4176914	minus	ATGGATAAGCTCATACGTGCGACGATGGATCGCTCGCGAGCGAGCGTGATCGTATTACTGATGTTATGGATTGGCGGTTATTGGGCGTTTATGACCATGCCCAAAGAATCCAATCCGGACATTACCATTCCCATAATCTATGTCTCTGTGTCTCATGAAGGCATCGCGCCGGAAGACGCGGAGCGCCTGCTGGCCCGTCCCCTGGAGCAGGAGCTGCGCACTCTGGAAGGCTTGAAGGAAATGCGCTCGGTGGCGGCGGAAGGCTACGCCTCGGTGACCTTGGAGTTCCTGGCCGGTTTCGACCCGGATCAGGCGTTGACGGACGTGCGCGAAAAAGTGGATACCGCCAAAGCCAAACTGCCGGTGGAGAGCGATGAGCCCCGCGTTGTGGAAATCAAC…	3177	HCH_RS18000	1058	multidrug resistance protein AcrB/D/F
Alkalilimnicola ehrlichii MLHE-1	1612009..1615185	minus	ATGCTGCGGTTCTTCATCGACCGGCCGATCTTCGCCTCAGTCATCTCGATCATCATCCTGGTGGCCGGGCTCGCGTCGCTGCGCGCCCTGCCCATCGAGCAGTACCCGGACGTGGTGCCACCGGAGATCGTGGTCCAGGCCGCTTACCCCGGCGCCAGCTCGGAGGTGTTGGCGGAGGCGGTGGCCGCACCCCTGGAGCAGGAGATCAACGGCGTGGACGACATGATCTACATGGAGTCCACCAGTACCGACGCCGGCACGGTCCAGATCTCGGTCTCCTTCGAGATGGGCACCGATCCGGATCAGGCCGAGATCAACGTCAACAACCGGGTGCAGGCCGCCCTGCCCCGACTGCCCCAGGCGGTACGGGACCAGGGGGTGCGGGTGGAGGCCCGCTCC…	3177	MLG_RS07190	1058	multidrug resistance protein
Alkalilimnicola ehrlichii MLHE-1	1385122..1388232	plus	ATGGTCCTTTCCGATATCTCCGTCAAACGCCCGGTACTGGCCACGGTGATCAGTCTGGTCATCGTGGTGCTGGGGGTGGCCTCGCTCAGCCAGCTACCGATCCGGGAATACCCGGACATCGACCCGCCCGTGGTGTCGGTCACCACCACCTATACCGGTGCCGCCCCCCAGGTCATTGACACCGAGATCACCGAGGTGATCGAGTCGGCGGTCAGCGGTGTCGACGGTATCCGCACGATCACCTCCGAGAGCCGTGATGGCCGCGGCCAGACCACCATCGAGTTCCGCACCAGCCGTGATGTGGACAACGCCGCCAATGACGTCCGTGACGCCATCAACCGGACGTTGGACGACCTGCCCAATGAGGCGGACCAGCCGGTGGTGGCCAAGGCGGATGCC…	3111	MLG_RS06055	1036	multidrug resistance protein AcrB/D/F
Alkalilimnicola ehrlichii MLHE-1	1000747..1003920	minus	ATGACCCGGCTGGCCCGTGACTTCCGCGACAGCCGCCCGGGGAGCCTGGCAAACGCCGCCATCCGGCGCCCGGTGGGCACGCTGGCCATCGCCTTTCTGGTCCTCCTGCTGGGCCTCTACAGCATAGGCCGACTGCCGCTGGACCTGCTGCCGGCTGTGGAATACCCGCAGATCCGGGTCACCGTGAACTACCCCGGCGCCGCGCCGGAGGTGATGGAGCAGCAGGTGACCCGGGTGCTGGAGCAGAACTTGGCCTCGGTGGAGAACCTGGTGAGCCTGGAGAGCCGGGCCTCCGAGGGTCGCACCAACGTCAATCTCTTCCTGGAGTACGGCAGCGACCTGGATCTGGCCATCCAGGAGGCGGCCCGCTACCTGGAGCTCGCCCGCACCCAGATGCCG…	3174	MLG_RS04550	1057	multidrug resistance protein AcrB/D/F
Alkalilimnicola ehrlichii MLHE-1	707951..711034	minus	GTGAGGCTCGCCGCCTTCTGCGCCCAACGCCCCGTGTTCACGGTGATGGTCACCCTGATCGCCGTGGTCCTGGGCCTGACCTCTCTGACCCGGCTGCCGGTGGACCTGCTGCCGGACGTGGCCTATCCGACCCTCACCGTCTCCACCGGCTATGCCGACGCCTCCCCCCGGGAGGTGGAGCAGCAGATCACCCGCCGGGTGGAGGACGCCGTGGCCGCGGTGCCCGGGGTGGAGAGGATCAACTCCGTCTCCGGCGAGGGGCAGTCGGACGTCACCCTGAACTTCGCCTGGGGCACCCACCTGGAGCAGGCCGCCAACGACCTGCGCGACCGGCTCGACCGGGTGGTGCCCAGCCTGCCCGACGAGGCCGACCGCCCCCGGGTGCGCCAGGTGGACCTG…	3084	MLG_RS03365	1027	multidrug resistance protein AcrB/D/F
Alkalilimnicola ehrlichii MLHE-1	1591926..1595045	plus	ATGATTGAACGGATCATTCAGTGGTCGCTGGACAACCGCCTGCTGGTGCTGCTGCTCACCGGCGTCTTCGTGGCCTGGGGGGTGTTCTCCGCCCGACAAACGCCGTTGGACGCCATTCCCGATTTGTCGGATGTGCAGGTGATCGTACACACCGAGTATGCCGGGCAGGCGCCCCAGGTGGTGGAGGACCAAGTCACCTATCCGCTCTCCACCGCCATGCTGGCCGTGCCGGGGGCGCGGGACGTGCGCGGGTTCTCCATGTTCGGCGACTCCTACGTCTATGTCCTGTTCGAGGATGGCACCGATCCCTACTGGGCGCGCTCACGGGTGCTGGAGTACCTCAGCCAGGTGGCGCCCGACCTGCCCGACGAGGCCCGTCCGGCGCTGGGGCCGGACGCC…	3120	MLG_RS07100	1039	heavy metal transporter (CusA/CzcA family)
Alkalilimnicola ehrlichii MLHE-1	1229387..1232494	minus	ATGATCCGCTGGTTTGCCGCGCACCCCACCGCCGCCAACCTGGTGCTGGTCATTCTGGTGGCGGTCGGCCTGTTCGCGGCCCCCACCCTGCAGCGGGAGACCTTCCCGGACTACCGTCCCGGCGAGGTCAGCATCGAGGTGGCGTACCGGGGGGCCAGCGCCGCCGACGTGGAGGACAACATCTGCCGGCGTCTGCACGATGCCGTCAAAGGCGTGGAACACCTGGACGAATTCGTCTGTACCGCCCAGGACAACCGCGCCTCGGCCACCGCCAGCATGGCCCCCCGCGGCACCATGGCGCGGTTCCTGGGTGACATCGACACCGAGGTCAAGGCCATTACCGACTTCCCGGAGCGCGCCGACCCGGCGGTGGTCCGGGAACTGCACCGCACCGACCTC…	3108	MLG_RS05415	1035	multidrug resistance protein AcrB/D/F
Alkalilimnicola ehrlichii MLHE-1	1410235..1413459	plus	GTGATCCGCGGCGACCGCGCCGGCGGCCTGGCTTGGTTTTCCCGCCACCCGGTGGCCGCCAACCTGGTGCTGATCCTGATGGTGGTCGGCGGGCTGTACTCTGTCACCCAGCTCAATACCCAGTTCTTCCCCAACTTCGAGCTGGACATTGTCAACGTTGAGGTGGAGTGGCAGGGCGCCACCGCCGAGGACGTGGCCGACGGCATCACCCGCCCGTTGGAGGATGAGCTGCGGGACCTGGACGGCCTGCGGGAGATGGTCTCCACCTCCGCCGAGGGGATAGCGGTGATCACCCTGGAGTTTGCCGAGGGCACCGACATGGCCCAGGCGGTGGAGGACGCCAAGGAACGGGTGGGTCGGGTGCGCAATCTGCCTCCGGACTCGGAAACCCCCACCATC…	3225	MLG_RS06170	1074	multidrug resistance protein AcrB/D/F
Alkalilimnicola ehrlichii MLHE-1	813396..816437	plus	ATGAACCTGGCCGCGCTGGCCATACGCCACCGCATCACCACCCTGGTGGCCGTCCTGCTGCTGGTGGTCATGGGCTGGCAGGCCTACCACAACGTCGGCTGGTTGGAGGACCCGGAGTTCAGCATCAAGCTGGCGCTGGTGGTCACCCAGTACCCGGGTGCCTCACCGGAAGAGGTGGAGCTGCAGGTCACCGACCCCCTGGAACGGGCCATCCAGGACCTGGATGAGCTGGACCATGTGCGCAGCCTCTCCCGCGCCGGTGAGTCCGTCATCTATGCCGAGATCCAGCAGCGCTACCGGGCCGACGACCTGCCGCAGATCTGGGACCGCCTGCGGCAAAAGGTCGGCGACGCCCAGGCGCAGCTGCCCAGCGGCGCCCACCCATCGCGGGTGATCGAC…	3042	MLG_RS03765	1013	multidrug resistance protein AcrB/D/F
Colwellia psychrerythraea 34H	1396104..1399262	minus	ATGTTTTCTCGTTATTTTATTGATCGACCTATCTTTGCTTTTGTCATTTCTATTTTTATTGTTTTAGCTGGATTGGCTGCTATGCGCAGTTTATCTATCGCACAATACCCAGAAATGTCGCCACCCGTTGTACAAGTTACCGCTGTGTATCCTGGTGCATCTGCTGAAGTATTAGAACAAACAGTTGCTACGCCTTTAGAAAATGCAATTACAGGCGTTGAAGGCATGATGTATATGTCCTCAACATCAACCAGTGCTGGTGCAACAACCATCACGGTTACCTTTGAAATAGGTACAGACCCAGACCAAGCTTCCGTTAATGTTAACAACCGTGTTAAACAAGTAGAAGCACGTTTACCTGAAGAAACACGCCGTCAAGGTGTTGTGGTTGCTAAAGGC…	3159	CPS_RS06020	1052	multidrug resistance protein
Colwellia psychrerythraea 34H	1578223..1581336	plus	ATGATCAGTAAAACTTTTATCAATCGGCCTAAATTTGCGTTTGTAATATCTATCGTTATTACACTTGCTGGTTTAATTGCCATGAGTGTACTTCCCGTAAACATGTACCCGGAAATAACACCGCCCCAGGTTCAAATCTCAGCTGTCTATCCCGGAGCAAGTGCGCAAATTGTAGAAGAATCAGTCATTAGGCCTATTGAAGAACAAATCAATGGTGTTGAAGATATGATGTATATTGAATCTTCAGCTTCCAATAATGGTAGTGCTGTAATCACGGTATTTTTTAAAGTGGGTACCGATGGCGATATTGCGCAGGTTAATGTGCAAAACAGAGTCGCACTGGCAACGAGTTCATTACCCTCAGAGGTAACACGCCAAGGGGTTGATGTTAAGAAAAAA…	3114	CPS_RS06840	1037	multidrug resistance protein
Colwellia psychrerythraea 34H	4103873..4106962	minus	GTGATCCTTTCTGACTTATCGGTTAAAAGACCTGTTTTTGCTACGGTATTAAACTTACTTATTATAACTTTTGGCATTGTTGCTTTTTTAATGTTGCCGTTACGCGAATATCCGGATATTGATCCGCCTATTGTTAATATTAGTACCACATACCCGGGGGCTTCTGCTGCCATTGTTGAAACCAAAATCACTCAATTACTTGAAGATAGAATTAGCGGTATTGAGGGGGTTAAAACCATCAACTCTAATAGTCGTGTTGGTCGTTCAAGTATTACCATTGAGTTTAATTTAGATCGCGATATTGATGCCGCGACAAATGATGTGCGTGATCGTATCTCTCGTGCATTAAATAATCTACCAGAGCAATCTGATCCTCCTGAAGTATCAAAAGCCAATGAC…	3090	CPS_RS17555	1029	multidrug resistance protein AcrB/D/F
Colwellia psychrerythraea 34H	296529..299621	minus	ATGCAAGAAAGTAAACCATCTGTAATGGACATATTTGTAAGACGACCGGTCGTTGCGATTGTCTTATCTATCATTATTTGTATTGCCGGCATTTGGTCAGCAAGTAAAATTCCTGTACTGCAATTTCCCAAAATAGACAGTGCCTCACTAGTTATTGAAACCTATTATATTGGCGCTTCGGCTGACGTAGTAAAAGGCTTTATAACTGAACCCATTGAGCGTGCGGCCGCGACTGTGCCTGGCGTTGAATACGTAGATTCAACAAGTACCTCTGGCAGCTCTAAAGTAACCGCATGGCTCAAGTTAAATGAGAATTCAACACTAGCACTAGCAGAATTAACAGCAAGATTAGGACAAATTCGTTTCGAATTACCACAAGGTGCCCAAGACCCTGTTGTG…	3093	CPS_RS01325	1030	multidrug resistance protein AcrB/D/F
Colwellia psychrerythraea 34H	5150754..5153912	plus	ATGATTGCTGCCATTATTCGTTGGTCAGTAGGTAATCGTTTCTTCGTCATCTTGGCCACTATGATTTTAGTGGGCGCAGGTTTATATGCAGTAAAAAATACGCCTATTGATGCATTACCTGATTTATCAGATGTGCAAGTTATTATCAAAACGAGTTATCCCGGACAAGCACCGCAAGTTGTTGAAGATCAGGTAACTTACCCACTTACCACCGCCATGTTGTCAGTACCTGGTGCAGTAACTGTTCGTGGTTTCTCTTTTTTTGGTGATTCTTATGTGTACATTATTTTTGAAGAAGATACCGATCTTTATTGGGCGCGTTCTCGTGTATTAGAATATTTAAGTCAGGTATCTCCTAATTTACCGAGTGATGCAAAACCGCAATTAGGCCCTGATGCG…	3159	CPS_RS21865	1052	heavy metal transporter (CusA/CzcA family)
Colwellia psychrerythraea 34H	2026531..2029647	plus	ATGAAACTCACCAAGAGCGCCTTAACTAGCCCAGCAGCCGTTGCTGTAGTTGTTGCCCTAACTCTGCTAGTCGGCATGCTCAGTTTATTTAAGTTACCCGTTCAGCTTTTTCCTGATATTGAACGTCCACAAATAGCGGTACAAACCTTTTGGCGATCGGCATCACCTAAAGAAATTGAATCTGAAATCATTGAACCCCAAGAGCAAGTATTGCGAGGTATCCCTGGTATAGAGTCAATGAATGCTTTTGCCAATAGAGGAAGTGCTTACATAAACTTGTCGTTTGGTGTTGGCACTAATATGGAGCAAACCTTAATTGAAGTGATAAGTCGAATGACTCGTGTGGCCAATTTGCCACGTGATGCCAGACCGCCACGAATAATGCTTGGCGGTTTTGGG…	3117	CPS_RS08690	1038	multidrug resistance protein AcrB/D/F
Colwellia psychrerythraea 34H	2996237..2999437	minus	ATGTTTAATAAAATGATTGATTGGTCGATCAATAATCGACTCTTAGTAATTATCGCCCTGATTGCCACGATGGCAGCTTCTATTATGGTGATCCCAAAACTAAATTTAGATGCTTTTCCTGATGTAACAAATGTTCAAGTAGCGGTAAACACAGAAGCACCGGGCTTGGCAGCAGAAGAAGTAGAGCAGTTAATAACCTATCCCATTGAAGCGGTAATGTATGCGTTGCCTGATGTAGAGCAAGTACGCTCTATTTCAAAAACGGGTTTATCGGGTGTTACTGTTGTCTTTAAAGAAGGTACAGATATCTACTTTGCTCGCCAGTTAGTATTTGAGCGTTTACAAGCGGCAAAAGAGTTAATTCCTCAAGGCGTGGGCACACCAGCAATGGGACCAAAC…	3201	CPS_RS12815	1066	heavy metal transporter (CusA/CzcA family)
Colwellia psychrerythraea 34H	2005011..2008085	minus	ATGCTGAACTTCCTTATTAAATTTTCTCTCACTCAACGCTTGTTTGTCTGTATCTTTGTGGTAATTACTCTATTGGTTGGTGCTAAGTCTTGGTTAAGTATACCTATAGATGCCTTTCCAGAGATATCACCTACACAAGTTAAAATTGTGCTTAAGTTACCAGGAATGAATGCCTTAGAAATTGAATCTCAAGTAACACGAGTGATTGAAACAGAATTACTCGGTATACCATCACAAGAAATGCTTCGTTCAACAACAAAATATGCAATCACGGACATCACGATTGATTTTGAAGAGGGAACTGACATTTATTGGGCAAGACAACAGGTAAATGAGCGTTTGGTAAATATTCTCCCTTCCCTACCTTCAAACATAAGTGGCGGTATGGCGCCAATGAGC…	3075	CPS_RS08605	1024	heavy metal transporter (CusA/CzcA family)
Colwellia psychrerythraea 34H	2779386..2782493	minus	ATGAACTACACACGAGCTGCACTGAAAAACCCTGCAGCAATTATTGTTATTGTCGTTTTAGTTATGGTTTTTGGCCTGTTAAGTGTCGCTAAATTACCTATTCAATTAACCCCTGATATAGAACAGCCTCAAATAACTATCTTTACCGGTTGGCGAAGTGCAGCACCGTCTGAGTTAGAGTCGGTGATCATTGAACCCATCGAAAATGTAGTAAAAAATACGCAAGGTGTTATTCGTGTTGATACCTCGATAAACCAAGGGTTTGGGCGAATTAACCTCACCTTTGATGTCGGCGCTGATATGCAAAAAGCCATGCTCGATGTCATTAATAACTTGAACCAAGTTCCGCCTTTACCCATTGACGCTATTGAGCCAATAGTTTCAGCTAATGGTGGTGGT…	3108	CPS_RS11880	1035	multidrug resistance protein AcrB/D/F
Colwellia psychrerythraea 34H	2495012..2498194	minus	ATGTTTAAATCTATCACTAAAGAGTCAGCTACCGATAAAAAAGCAGCTCAAAAATACAATTCAATTGCATGGATGATTAACCACGGCATTGCGCCAAATTTACTCATGTTATTGCTTATTGTCGGCGGCTTAGTAATGTCGTTTATAATACGCAAAGAATATATGCCTGACGTCACCCTAGACCGAGTAGGTATTGTTATAAATTATCCAGGAGCCTCTCCAGATGAAATAGAATCAGCAATTGCCCTGCCCATTGAAGCAATCATCACACCATTAGAGGGCATTAAAGAAGTAAAAACAATTATCCGAACAGGCCGTTTATTCATACGCGCTGAACTAGAGGGCTCAGATAATGCCCAAAAGATATTTCAAGATGTTCAACAAGCAATCACCCGTATT…	3183	CPS_RS10615	1060	multidrug resistance protein AcrB/D/F
Colwellia psychrerythraea 34H	746998..750081	minus	ATGAACATTACCCAAGTAGCTTTTACCTACCGAAAAAGCGTGTTTTTGATTATTGCTGTGTTACTGATTAATGGCCTCTTTGCTTACTTCACTTTGCCCGCGCAAGAAGATCCAACGATTACCATTCGTGAAGCGATTGTTAGTACTTCTTTTCCTGGTATGGCGCCCGATAGAATTGAGCAGTTAATCACTAAAAAATTAGAAGAAGAAATACGAAAAATACCGCAAGTAAAAGAGATAAAATCTAGCTCAGCCACTGGCATATCTATTATTCACGTTAAAATTTACGACCGCTATTTTAATCTTGATGATATTTGGCAGAACCTGCGCAATAAAGTGACTGCAGCACATAATAAAATGCCCTCTGGCACCCATACTCCTTTTGTTAATGATGAGTTT…	3084	CPS_RS03325	1027	multidrug resistance protein AcrB/D/F
Colwellia psychrerythraea 34H	1268113..1271553	minus	ATGACCATTAAAAAGACTTTTACCACGACGTTACTGAGTAAGGTACTTAAGAGTAATGTCCCGCTATTTATTTTGATTTTATCAATACTGGCTGGCTTGATAGCGCTTAACTTAACTCCACGTGAAGAAGAGCCACAAATTGTTGTGCCCATGATCGATGTTATCGTCGATGCCCCAGGGGTTAACGCCAAACAAGTAGAGCGATTAGTTACCACTCCACTTGAAAAACTATTAGCACAAGTAAAAGGCGTAGAGCACGTTTATTCCGTCAGTAATAGCAATCAATCTGTGGTTACACTGCGATTTACTGTCGGTGAAAATCGCGAGCGAGCACTGTTAAATACTTATAACAAATTACACGCTAATACTGAGAAAATTCCTGCCATTGTTAGTAACTGG…	3441	CPS_RS05495	1146	multidrug resistance protein AcrB/D/F
Colwellia psychrerythraea 34H	1897547..1900711	minus	ATGACAGCAAAGAGCTTAATGAAAAGCAAGAGCATAACGTCAAATAAAAGCATACTGTCAGCTCCTTCACTTTGGATGATTGATAACCCTATAGCCTCAAGCTTATTAACCTTTTCGATTATTATTCTTGGCTTACTGTCGTTTAATAGTATTAACCAAGAGAGTAGCCCTTCGTTTCAGATTAATGAAATTTTAATCGAAACAAGTTACCCGGGTGCCACGCCAAAAGATATCGAACAAGGTATCATTTTAAGCATTGAACATCAGTTAAGAGACAATCCTAATATTGACCGAATAAGCGCCAATGCCTACGAAGGCTCAGCTGAAATCATAGTAGAGTTAATTGAAGGCGTTAACCCTGACACTATATTGTCGCAAGTTAAAAACAGTATCGAGGGC…	3165	CPS_RS08175	1054	multidrug resistance protein AcrB/D/F
Colwellia psychrerythraea 34H	2666097..2669156	plus	ATGAATATTACCCGTTTGGCAATTACCAACAACAGAACAACGTTCATGTTGTTACTCGTGATTGTTTTTTTCGGCATTAATGCCTTTAAAAATATGCCTAAAGATTATGATCCTGGTTTTATCATTCGTACCGCACAAGTTATTACTCAATTTCCGGGGGCTAGTCCACAGCGAGTAGAAATGCTGGTTACAGACAAATTAGAGCGCGTTATTCAAGAACTGCCTGAATTAGACTTTGTTAAAAGTGAGTCACGTACAGGTATCTCTATTATTAGCGTTAATATTAAAGAAAGTTACCGCGATTTACGTCCTATTTGGGATAACCTACGTCGTAAAATTGAAGCGGCTCAAGTTGAGTTACCCGCAGAAAGCCAGCCGTCAGTGGTTAATGATGAGTTT…	3060	CPS_RS11425	1019	multidrug resistance protein AcrB/D/F
Colwellia psychrerythraea 34H	4723988..4727212	minus	ATGAGTTCTAGTGACTTGAAAACAAATGAAAAAAATGACAGTGAAAATTTAAATCGTCCCCATGATGATATCGATACAAATAAAGGCATTATTGCCTGGTTTGCACGTAATACTATCGCTGCCAACCTACTTATGGTTTTTATCTTAATTGGTGGCGGTTTAACGGCACTAACCATTAATAAACAAATGTTTCCCCAGCTAGAGTTTAACTGGATTTCATATGCAGCGCCATATCCTGGGGCCGCACCCCAAGAGGTTGAAGAAGGTATTACCATTAAGATTGAGGAAGCACTTAAATCAGTGCAAGGTCTTAAGCGAGTGATAACATATTCTAATCGAAATTACTCCAACGGCTGGTTTGAAGTTGAACTTGATTATGATCCACAAGTTGTGCTGGAA…	3225	CPS_RS20095	1074	multidrug resistance protein AcrB/D/F
Colwellia psychrerythraea 34H	4879489..4882647	minus	ATGTTAACGCTTATTGAAGCCGCATTGACACGTACTCGCTCTGTTTTGATGCTATTTGTACTACTACTTATTTCTGGCGCAGTGACTTACAACAACATTGCTAAAGAAGCCAATCCTGATATTACCATTCCAATTATTTATGTTTCTATGATTCATGATGGTATTTCTCCTGAAGATGCTGAGCGCATGCTCGTAAGACCGATGGAAAATGAGCTTAAATCTATCGCGGGCATTAAAGAAATGCGTTCCAATGCAGGAGAGGGGCACGCCTCTGTTACGTTAGAATTTATTGCCGGACTTGACCCTAAAGAAGCACTTGCCGATGTGCGTGATAAAGTGACTTTAGCCAAAGCTAAATTGCCCAATGAGACTGAAGAGCCGGTGGTAAATGAAGTCACC…	3159	CPS_RS20740	1052	multidrug resistance protein AcrB/D/F
Colwellia psychrerythraea 34H	4909020..4912145	plus	ATGATTGCTTGGTTCGCACGAAATCATGTTGCCGCCAACTTACTATTAATTACCATTTTAATAGCAGGTTTATTTAGTTTATCTAATCGCATTCCGCTAGAAGTATTTCCCTCTTTTGCCACCGACCGCATTAACGTTAATGTGTCATTACGCGGCGCGACTCCAGAAGATGTAGAAAAAAGCATATCTATACGCATAGAAGAAGCAGTGCAAGATTTAGAAGGCGTTAAACAAATTGCTAGTAGATCACAAGAAGGCTCTTCAGCGGTCAATATCGAAGTTGAGTCAGGCTACGACCCTCGCGAGATGCTCGCCGATATAAAAAGCCGTGTTGACGAAATAAATACTTTTCCTGCTGATGCAGAAAAACCCGTAGTCTCTTTAGCGACACGTAAACGT…	3126	CPS_RS20875	1041	multidrug resistance protein AcrB/D/F
Colwellia psychrerythraea 34H	5349804..5352878	minus	ATGAAACTCCCTAGATTAGCGATAGATAATGCACAATTCACCTTAACAATATTTTTATTGTTGGTTTTAGTGGGTGTAGTGTCCTATTTGAATATGCCTCGCTCAGAAGACCCTCAGTTTGATTTACCTGTCACCTTAATTGAAGTGGTTTATCCTGGCGCTTCGCCCAGTGATATTGAAACTTTAGTGGTTGACCCACTTGAAAAAGAAATTGCTGATATTGAAAATATTAAAAAGATAGAAGCAAAAATCCATAATGGTGCGGTAAGGATTACCATAGACTTTCTTTATGGCACGGACGGTGAAACTGCGTTTAATAAAGTAAAACAGGCGGTATCTACCGTAAGACCTAGCTTACCTGCAGGTATCGCAGAGTTGTTGGTATTAAAAGCAACACCT…	3075	CPS_RS22635	1024	multidrug resistance protein AcrB/D/F
Colwellia psychrerythraea 34H	2021891..2025007	plus	ATGATTGAATCAATATTACGTTTCTCCATCGCGCGTCGTTGGCTGATGATGACCATGATATTTGTACTCATCGGTCTTGGTTATTGGAGTTATCAAAAACTTCCCATAGACGCAGTGCCTGACATTACTAATGTGCAAGTGCAAATTAATACCCGTGCGCCAGGTTATTCACCACTTGAAACGGAGCAGCGCATTACTTTTCCGGTCGAAACGGCGCTTACTGGTATTCCTAATTTGTCATACACGCGCTCCATCTCACGTTATGGATTATCGCAGGTCACGGTGGTTTTTAGTGAAGATACCGATTTATATTTTGCCCGTAATTTGATTAACGAAAAGTTAAGCGCCATTAAAAATAAAATTCCCGCAGGTCTAGAGCCTGAAATGGGGCCGATATCA…	3117	CPS_RS08680	1038	heavy metal transporter (CusA/CzcA family)
Kangiella koreensis DSM 16069	2466111..2469251	plus	ATGGCACAGTTTTTTATCAACCGGCCCATTTTTGCCTGGGTGATCTCGCTGTTAATTCTGTTGGGTGGCACCTTAGCAGTGCAAAATCTGCCGATCATGGCTTACCCTGATATTTCACCACCCCAGGTCACAATCAACGCCACCTATCCGGGTGCTTCGGCTAAAGTGATCGAAGACACGGTAACCAGCGTCATCGAAGAAGAGATGAACGGTATTGAAGGGCTACGTTATATCAAATCGGAAAGCTCACGCACTGGTACCTCTACCATTATTCTAACCTTTGCAACTGGAACCGATACCGACATTGCTGGGGTAGAAGTTCAGAACCGCTTAAAAAGAGTGGAAGCGCGCCTACCCTCGTCCGTTCGTACTCAAGGGGTGAATATTGACAAAACTCGC…	3141	KKOR_RS11410	1046	multidrug resistance protein
Kangiella koreensis DSM 16069	1375410..1378538	plus	ATGCTGGATAAAATTTTACGATTTTCGATACATCGAAATTTTTTAATACTGATTGCAGTTCTCGCTTTAGCGGGGCTTGGGCTTTGGAATTTTAAAAAGCTGCCGATTGATGCGGTACCTGATATCACTAATGTGCAGGTTATGATCAATACGGAAGCGCCCGGTTATACGCCACTTGAGGTTGAGCAGCGTGTCACCTATCCATTAGAAACCGCATTAGCTGGCCTGCCTGGTTTAGCCAACACGCGCTCAGTTTCACGTTATGGCCTGTCACAGGTTATCGCTATATTTGACGACGAAACTGATGTCTATTTTGCAAGACAACTGGTCAATGAGCGACTTGTTTCTGCTAAATCAGAATTGCCATCGGGCCTTGAGCCAGAGCTTGGTCCTATAGCA…	3129	KKOR_RS06415	1042	heavy metal transporter (CusA/CzcA family)
Kangiella koreensis DSM 16069	1399145..1402267	plus	ATGATTGAGTCAGTGATCCGTTGGTCCATCCGCAACCGTTTCTTTGTGCTATTGGCCACTTTAATGCTTGTAGGCATTGGCCTGTATTCCCTTAAGAATACGCCAGTGGACGCTCTCCCTGATTTGTCGGATGTACAGGTCATCATCAAAACCAGCTATCCCGGCCAAGCACCACAGGTAGTGGAGGATCAGGTAACTTACCCTCTTACCACCTCTATGCTTTCAGTCCCCGGTGCTGTGACTGTACGTGGATATTCTTTCTTTGGTGATTCATATGTGTACGTTATCTTCGATGAAGACACAGATGCTTATTGGGCGCGCTCACGAGTCCTGGAGTATCTGTCACAAGTTGCACCAACATTACCAACCAGCGCCCGCCCACAATTGGGCCCGGATGCT…	3123	KKOR_RS06515	1040	heavy metal transporter (CusA/CzcA family)
Kangiella koreensis DSM 16069	1677687..1680872	plus	ATGGTCAAACAATACGACACACACACGGGGATCATTTCCTGGTTCGCGCGCAACTCAGTTGCTGCGAACCTACTGATGATTTTCATCATTGTTGCCGGTTTTATAGGGCTTAGCCACCTTCGTCAGCAAGTATTTCCAGACATTGTTATCAACTCGGTAAGCATTCAAGTCCCCTACCCTGGTGCTGCGCCTCAGGAAGTTGAAGAAGGGATTGTGATCCTGATTGAAGAAAATATTAAAGAAATTGAAGGGATCAAGAAAGTTACTTCAACTGCTTCTGAAGGAATGGGAAGCATCAATATAGAAATCCAGGATAACTATGAAGTGTCTGAGGTGATGGACGAAATCAAAGTCAGAGTTGACGCCATCCCTAATCTACCAGACCTTGCCGAACGCCCA…	3186	KKOR_RS07815	1061	multidrug resistance protein AcrB/D/F
Kangiella koreensis DSM 16069	2384161..2387265	minus	ATGATCGCATGGTTTGCCCGCAATCCTGTTGCTGCCAATTTATTGATGGTGGTGATCTTAGTTGCTGGTATCTTCACTATTTCACAACGCGTTCCAGTCGAAACTTTTCCGACTACTGAACTTCAGTATATTAATGTGACGGTGCCTTTTCGTGGAGCCACTCCGGAAGAAGTTGAACAAACTATTTCAACTCGAATCGAAGAGGCCATCTATGATCTGGATGGTATTAAACAGCTCACCTCTCGCTCCTCAGAAAATGTTTCTCGCGTCACAATTGAAGTTGAAGATGATTTTGAAGTTAAAGAGTTGCTGGATGAAATAAAGAGTCGAGTAGGCGCCATCAATACTTTGCCTGTTGAAGCGGAGAGGCCGATTGTTCAACAGATTGAAAGTCGCAGA…	3105	KKOR_RS11040	1034	multidrug resistance protein AcrB/D/F
Kangiella koreensis DSM 16069	1361256..1364450	plus	ATGTTTAATCGAATTGTCGATTGGGCGGTCACTAACCGTTTGCTGGTGGCGATTGCGCTTATTACTCTAACGGTCAGTGCCTTTTTTATTATTCCAAGGCTGAATCTTGATGCATTTCCAGATGTTACCAACGTTCAGGTCTCGGTCAACACCGAAGCTCCTGGCTTGGCTGCTGAGGAAGTTGAGCAGCTGATAACCTATCCGATTGAAGCGGTCATGTACGCTTTGCCTGACGTAGAAGAAGTCAGGTCTATTTCAAAGACTGGCTTGTCTGGCGTAACTGTTGTGTTTAAGGAAGACACTGATATTTACTTTGCCCGACAACTGGTATTCGAGCGACTTCAAGCTGCTAAAGAGCTGATTCCTGAAGGCGTTGGTACACCAGAAATGGGCCCAAAT…	3195	KKOR_RS06355	1064	heavy metal transporter (CusA/CzcA family)
Kangiella koreensis DSM 16069	1737824..1740955	plus	ATGATTGCTGCGATTATTCGTTGGTCTATCCATAATCGGTTTTTTGTTTTATTGGCGACTCTGATTCTCATCAGCCTTGGTATTTACTCATTAAAGAAAACGCCAGTAGATGCGATACCTGATTTATCCGATGTGCAGGTCATCATTAAAACCAACTACCCCGGGCAAGCCCCGCAAGTGGTTGAAGACCAGGTTACCTACCCTCTGACGACTGCCATGCTTTCAGTACCTGGTGCAGAAACGGTGCGCGGTTTTTCCTTCTTTGGTGACTCCTATGTCTATGTTATTTTCGATGAAGACACCGATATGTACTGGGCTCGCTCACGGGTACTGGAATACCTCAGTCAAGTTGCACCCTCCTTACCCGATACGGCTAAGCCACAGCTTGGGCCAGATGCT…	3132	KKOR_RS08070	1043	heavy metal transporter (CusA/CzcA family)
Dichelobacter nodosus VCS1703A	1238098..1241238	plus	ATGGCTAAATTTTTTATCAACCGCCCAATTTTTGCTTGGGTTGTTGCCATCTTCATTATGATTGCGGGACTTTTTTCTGCTACGCGGTTACCGATTGAACAGTATCCCAGCATTTCCGCGCCCACAATTAATATTTCTTTTGCTTATTTAGGCGCCAGTGCGCAAACCATTCAAGATTCCGTTATTTCGATTATCGAAGAACAAATGAACGCCATTGAAGGCATCGATTATATGGAATCAAAAGCCTATTCCAATGGACACGGCGCCATTACGATTACCTTCCATTCCGGTATTGATGCGGATTTGGCGCAAGTAAACGTACAAAATAAACTTTCCCAAGTTGAATCACGTTTACCGCAATCCGTGCGCAATATGGGGATTATGATTTCCCAAGCCAGT…	3141	DNO_RS05875	1046	multidrug resistance protein
Thioalkalivibrio sulfidiphilus HL-EbGr7	1727636..1730722	plus	ATGCGCTTCACCGACGTCTTCATCAAGAAGCCCGTGCTGGCCACCGTGGTCAGCCTGTTCATCCTGCTGCTGGGTATCCGCGCGGGCTTTGATCTCAACGTGCGCCAGTTTCCGGAGATCAAGAACGCGGTGGTCACCGTCACCACCGCCTACATCGGCGCCGACGCGGACCTGATCCAGGGCTTCATCACCACGCCCATCGAGCGGGAGATCGCCGCCGCCGAGGGCATCGACTACATCGTCTCCACCAGTGTCGCCGGCGTGAGCCTGGTGCAGGCCAACCTGCGCCTGGACTACGACCCCAACGAGGCCCTGACCCAGATCGCTGCCCAGGTGAACAAGGTGCGCTCCGACCTGCCCCTGGAGGCGGAGGAACCGGTGATCGAGCTGTCCGTGGGA…	3087	TGR7_RS08080 (acrB)	1028	multidrug resistance protein AcrB
Thioalkalivibrio sulfidiphilus HL-EbGr7	759685..762801	plus	ATGATCATCTCGGATGTGGCCAACCGGCGGCCGATATTCGCCGTGGTGATCAGCCTGCTGCTGATCGCCTTCGGCATCATCTCTTATGATCGCCTGCCGCTGAGGGAATATCCGGACATCAACCCGCCGGTGGTGACCATCCTCACGGACTATCCCGGTGCCAATGCCGCCATTGTGGAGACCAAGATCACCCAGCTGGTGGAGGACCGGGTCAGCGGCATCGAGGGCATCCAGTGGATCCAGTCCGACAGTACCGACGGGCGCTCGCGTATCACCGTGGAGTTCGATGTCAGTCGGGATATCGATGCTGCAGCCAACGATGTGCGCGAGGCGGTCTCCCGGGTGGTGCGTCAGTTGCCCGACGAGGCGGACCCGCCCATGGTGTTCAAGGCAGACACC…	3117	TGR7_RS03480	1038	multidrug resistance protein AcrB/D/F
Thioalkalivibrio sulfidiphilus HL-EbGr7	1831647..1834730	plus	ATGAACGTCGCCCGCTTCACCGTCCCCCGTCCGGTGTTCACCGTGATGGTGACCCTGATCGTGGTCACCCTCGGGCTGATGGCCCTGTCGCGTCTGCCCATCGATCTGCTGCCGGACATCACCTACCCCACCATCACCGTCACCACCAGCTATGCCAACGCCGGCCCGGAAGAGGTGGAACAACTGGTGACCCGGCCCATCGAGGAGGTGGTCGCCGCGGTGCCCGGGGTACTGGAGATCACCTCCACCTCCTCCGAGGGCAACAGCAGCGTGCGGATCTCCTTTGACTGGGGCGCGAACCTGGACGAGGCCACCAACGATGTGCGCGACCGTCTCGAGCGCATCGTCAACCGCCTGCCGGAGAACGCCGATCGACCCCGGGTGCGCAAGTTCGACACT…	3084	TGR7_RS08675	1027	multidrug resistance protein AcrB/D/F
Thioalkalivibrio sulfidiphilus HL-EbGr7	342777..345863	plus	ATGAACTGGCCCGAGTGGGTCCTGCACCAGCGCCACACGGTGATCGCGCTGCTGGTCGGCGCCCTGGTGCTGGGCGTGCAGGCCCGTTTCCAGTTGCCCGTGCAGCTCTTCCCGGACACGGACCCGCCCACGGTCACGGTGATCACCGAGTATCCGGGCATGGCGGCGACGGACGTGGACGCGGACCTCACCCGCCTGCTGGAGGAGGAGTTCGCGAGCCTAGACGGTGTCACGCGCATCTCCGGCACCAGCCAGGCGGGGCTTTCGGTGGTGCGGGTGGAGTTCGACTACGGCATGCTGGCGACGCTGGCGGCCGTGGATGTGCAGAACGCCGTGGGGCGCGTGCGCCGGGACCTGCCCGGGACCATCGGCGAGCCGCGGGTGCTGGAATTCTCCACC…	3087	TGR7_RS01500	1028	multidrug resistance protein AcrB/D/F
Thioalkalivibrio sulfidiphilus HL-EbGr7	1700411..1703515	plus	ATGTTCGACAGATTGATTGACTGGTCTCTGGCCAACCGCATGCTGGTGGTCCTGCTCGCGATAGCGGCCCTGGGCGCAGGCGTCTGGATGGCCCGCGAGGCGCCGGTGGACGTGTTCCCCGACCTCACCGCACCCACCGTCACGGTGCTCACCGAGGCCCACGGCCTGGCCGCCGAGGAAGTGGAAAGCCAGGTCACCTTTGCCATCGAAACAGCGGTCAACGGGGCCGATGGGGTCCGGCGGGTGCGCTCCCAGTCGGTACCGGGATTCTCCATCGTCTGGGTGGAGTTCGACTGGGGGCGCGACATCTATCAGGCGCGGCAGGTGGTCGCCGAGCGCCTGGGCCAGGTCACCGGACTGCCCGACGGGGTGGAGGCCCCGCAGATGGGGCCGGTCAGT…	3105	TGR7_RS07955	1034	heavy metal transporter (CusA/CzcA family)
Thioalkalivibrio sulfidiphilus HL-EbGr7	3393827..3396904	plus	CTGACACGCCTGATCCAGTTCGCCCTCACCCAACGCCTGTTCGTGCTGCTTGCCGTCGCCCTGCTCATCGGCCTGGGCATACTCGCCCTTACGCGGTTGCCGATCGACGCCTTTCCGGACGTTTCCTCGCCGCAGGTCAAGCTCATCATCAAAGCACCCGGCATGACACCCGAAGAGGTCGAGGCACGCATCACCGCGCCGGTAGAGGTGGAAATGCTCGGCATCCCGAACCAGGTGATGCTGAGATCCGTGGCCAAGTACGGCCTCACCGACATCACCGTCGACTTCGCCGAGGGGACCGACATCTTCTGGGCACGCCAGCAGGTGGCCGAGCGCCTGGCCGGTCTCTGGGGCGATCTGCCGCCAGATGTCTCCGGCGGCATGGCGCCCCTGACCACC…	3078	TGR7_RS16290	1025	heavy metal transporter (CusA/CzcA family)
Thioalkalivibrio sulfidiphilus HL-EbGr7	1215270..1218527	plus	ATGAGCGACGAGAACATGGGCGTCTCGGGCCGCATCGCGAAAAAATTCCTCACCTCCGAGATCACGCCGCTGCTGGCCCTGGTGGGCCTGCTTCTGGGGATGTTCGCCATCATGGTGACGCCCCGTGAGGAAGAGCCCCAGATCAACGTCACCTTCGCCAACGTGTTCATTCCCTTCCCCGGCGCCACCGCCCGGGAAGTGGCGCAGCTGGTCAGCTCGCCCGCCGAGCAGGTGCTCTCGGAGATCGAGGGCCTGGAGCATATCTACTCGGTGTCCCGACCGGGCATGTCCGTGCTCACGGTGCAGTTCAAGGTGGGCGAGGACCGCACCGCGGCCATCGTGCGCCTCTACAACCAGATCTTCTCCAACCAGGACTGGCTGCCCCAGGGCCTGGGCGTG…	3258	TGR7_RS05655	1085	multidrug resistance protein AcrB/D/F
Thioalkalivibrio sulfidiphilus HL-EbGr7	1843796..1847581	plus	ATGACAGATCAAAACAAAGACACCGTAAGCCCGGGTATTGCCGGCAGTCTGGCCAGACAATTCATCCACTCTCCCCTGTCGCCGCTGCTGCTGATGGCGGCCCTGGCCATCGGCTTCATCGGGCTGGCCATCACGCCGCGCCAGGAAGATCCCCAGATCTCCGTGCCGATGGTGGACATTTTCGTCGCCTATCCTGGCGGTAGCGTGGAGGAGGTCTCGCGACTAGTCACTGAACCGCTTGAACGCATCATGAGCGAGATCACCGGGGTCAAGCACACCTACTCCGCCTCGCGTCGTGGCGAGGCCATGGTGACCGTGCAGTTCGATGTGGGCGAGCGTATGGAGGAATCCCTGGTCAAGGTCCATGACCGGGTAATGTCCAACCTGGACCGCATGCCC…	3786	TGR7_RS08725	1261	multidrug resistance protein AcrB/D/F
Thioalkalivibrio sulfidiphilus HL-EbGr7	2944881..2948093	plus	ATGTTCAAGTTCATTATCGAAACCTCAGTGCGCTTTCGCTGGTTCGTGGTGATCGCCGCCGCCGTGGTGGCCGCCTATGGCCTGCTCGAACTGAACCGGCTGCCGATCGACGCGGTACCGGACATCACCAACCGCCAGGTACAGATCAACACAGTGGCGCCCGCGCTCGCGCCCGAGCAGATCGAGCGGCTGGTCACCTATCCGCTGGAAACGGGGCTTGCCGGCATCCCTGGCCTGACCCACACCCGTTCACTGTCGCGCAACGGCTTCTCTCAGATCACCGCCGTGTTCACGGACCAGACCGACATCTACTTCGCGCGCCAGCAGGTCGCGGAGCGGATGCGTGAAGTCCAGGAAGACTTGCCCGAGGGCGCCGTTCCGGTGATGTCGCCGGTCACT…	3213	TGR7_RS14075	1070	heavy metal transporter (CusA/CzcA family)
Thioalkalivibrio sulfidiphilus HL-EbGr7	1681335..1684466	minus	ATGCCAGCTAGAAATCGCGGCCTGATCCGCCTGTTCCTGTGTCACCGGGTGGCCGCCAACCTGCTGGTGGCCCTGATGGTGCTCTCGGGCAGCTGGGCGCTGATCAAGCTCAACACCCAGTTCTTCCCCAACTTCGCCCTGGATTTCGTCACCGTGCGGGTGGTCTGGACCGGCGCCAGCGCCGAGGACGTGGAGACCGGCATCATCACGCCCCTGGAGCAGGAGCTGCGCACCGTGGACGGGCTGCGCAACATGACCTCCACCGCCGCCCTGGGCGTGGGCTCCATCACCCTGGAATTCCAGTCGGGCACGGACATGTCCCTGGCCTCGGACCAGGTGAAGGACATCGTCTCCCAGCAGCGCAACCTGCCCGAGGCCGCCGAGGAACCGGTGGTCACC…	3132	TGR7_RS07865	1043	multidrug resistance protein AcrB/D/F
Thioalkalivibrio sulfidiphilus HL-EbGr7	2880846..2883971	minus	ATGAACGCACTGATTCAGGCGGCCCTGGATCGCAACCGCACGGTCCTGCTGGTGCTGCTGCTGATCCTCACCGCCGGCGGCATCAGCTACGTCTCCATCCCCAAGGAGGCGGCGCCGGACATCGACATCCCCATCTTCTTCGTCTCGGTCACCTATTCGGGCATCTCGCCGGAGGACAGCGAGCGCCTGCTGGTGCGGCCCCTGGAGCGGGAGCTGATGCCCGTGGCGGGGCTCAAGGAACTGCAGTCCCGGGCCGGCGAAGGCTTCGCGCTCATCCGCCTGGACTTCGAGCCGGGCTACGACAACCGCCAGGCCCTGGCCGACGTGCGCGAGCAGGTGGACCTGGTGCGCGGCGAACTGCCCCAGGGCACCGACGAGCCCCAGGTCATCGAGGTGGAC…	3126	TGR7_RS13765	1041	multidrug resistance protein AcrB/D/F
Saccharophagus degradans 2-40	1446310..1449441	minus	ATGAAATCTATTACCGATATTTTTGTACGCAAGCCGGTACTCGCGATAGTGGTGAACATCATCATTATTATCGCTGGGTTGCAGGCCGTAAGCTCGCTTACCGTTCGCCAATACCCGCGCAACGATAACGCAGTTATTACTATTAACACCGCCTACATAGGCGCAGATGCAGAGCTGGTGCGCGGTTTTATTACCTCGCCCATTGAGCGCGCAGTATCTGGCGCAGACGGCATTGATTACGTCTCGTCTTCAAGCAGTCAAGGCGTATCTAGCGTTAGCGTGCGCCTAGAGCTTAACTACGACCCCATTAAAGCGCTTGCCGAAATTACCTCTAAGGTAAACCAAGTGCGCGGCGACCTGCCCCCCGAGGCTGAAGTACCGGTTATTAATGTGGAGTCT…	3132	SDE_RS05875 (acrB)	1043	multidrug resistance protein AcrB
Saccharophagus degradans 2-40	2458586..2461717	minus	ATGATTGATTCTATTTTGCGCCTCGCGATCGAGCGGCGCTTACTGATTTTATGTTTTATTTTTCTCATCGTCGGTGTCGGTGTGTGGAGTTATCAAAAACTCCCCATTGATGCCGTTCCAGATATCACCAACGTTCAGGTACAAATTAATACAGCAGCACCGGGTTACTCACCACTGGAATCGGAGCAACGCATTACCTATCCCGTGGAAACCGCATTAGCCGGCTTACCCAACCTTTCATACACACGCTCTCTTTCACGCTACGGTTTGTCGCAAGTGACGGTGGTGTTCGAGGAAGGTACAGACATTTATTTTGCACGCAACCTGATAAACGCCAGGCTCGGCGCAATAAAAAGTGTCCTCCCGCCAGGGCTTGAGCCTGAGATGGGGCCTATCTCC…	3132	SDE_RS10280	1043	heavy metal transporter (CusA/CzcA family)
Saccharophagus degradans 2-40	4958492..4961620	minus	ATGATTGTTGCCATTATTCGTTGGGCTATACACAACCGCTTTTTTGTTTTACTCGCCACTGCAATACTGGTGGGGGTTGGTATTTTTTCTATTCGCAACACACCGGTCGATGCCATACCCGATTTATCCGATGTGCAAGTAATAATAAAAACCAGCTACCCTGGCCAAGCACCGCAAGTAGTAGAAGACCAAGTGACCTACCCGCTTACTACTGCCATGCTTTCTGTACCCGGTGCGCGCACAGTGCGGGGTTATTCATTTTTTGGCGATTCTTACGTTTACGTAATTTTTAACGAAAAAACCGATTTGTATTGGGCGCGCAGTCGCGTATTGGAATACTTAAGCCAAGTGGCGCCTTCATTACCTGCAGAAGCTACACCGCAATTGGGGCCAGATGCT…	3129	SDE_RS20565	1042	heavy metal transporter (CusA/CzcA family)
Saccharophagus degradans 2-40	3092071..3095232	minus	ATGGAAAACAAACAATATCAACAGGGTGATTCTTCTGGCGGTTTGTCCGGCTGGTTTGTAATGCATCCAAATGCGGCAAAAATTTTACTTATGGTCATTATGCTGGCCGGATTTGTGGGCGTAAACTCTTTGCCGCAAGAAGTGTTTCCGCCATTTGCGCCTAGTCGTGTCGATATTGATATTCCCGTAAGAGGGGGTACCGCAAGTGATGTAGAAGAGCTTGTGGTGAAAAAGGTAGAAGAATCGTTAGAAGGTTTGGCAGGCATTGAGCGCATAGTGGCGAACAGCACCGATAACGGCGCGCGTATTTCTGTAGAGCTAGTTAACGGTGCAGACCAGCAAAGCCTGCTTAGTTTAATTAAATCGCGGGTAGATGGTATTAGTGGTTTACCTATTTCT…	3162	SDE_RS12805	1053	multidrug resistance protein AcrB/D/F
Saccharophagus degradans 2-40	4955242..4958370	plus	ATGAGTAATTCAGAACCCACCAATAACCCTTTGCGCGAAGGCCCAGTCGCATGGATGGCGCGCAACGATATTGCCGCAAATTTATTAATGATTATTTTGCTGGTGGGCGGCGTCGCTATGGCGCTGAACATGCAAAAACAAGTGTTTCCCGAATTTGAGCTAGACGTAGTTGAAGTTTACGTAAGTTACCCAGGCGCCTCACCGGAAGAAGTTGAGCAGGGGATATTACAACCCGTAGAGGATGCCGTGCGCGGGGTACAAGGTATTAAAGAAATGACTTCGTCGGCGCGCGAAGGGGGCGGCAGTGTTAGCCTAGAGCTAGTCACCGGCACCGATCGCATGAAAGCCTTTCAGGAAATAGACCAAGCGGTAAACCGCGTGCGCACCTTCCCGATTGAT…	3129	SDE_RS20560	1042	multidrug resistance protein AcrB/D/F
Saccharophagus degradans 2-40	3948636..3951917	minus	ATGTCTTCGCCAACCAATACCCAACCACCAAATGAACCGCAACAAGAACCAGACGGCAGCGCCTTGCATTCATCTTACGATACCAGCACAGGCATAATTGCTTGGTTTGCCCGCAACAGCGTGGCCGCCAACCTATTAATGGCGTGTATTATTATTGCTGGCGTAATGGCCGCGCTACAAATTCGTAAGCAGATGTTTCCAGCAATGGAAATAAACTGGATAAACGTCAATATTCCCTATCGCGGTGCCGCCCCGCAAGAAGTAGAAGAAGCCATAACCGTAAAATTAGAAGAAGCCCTAGCGCAAGTGCAAGGCCTAGAGCGGGTAATAACCTATTCCAATAGAGGGAATGCTAGCGCCAATATTCAAGTATTAGAAAGCTACGATATTCGCGAAGTA…	3282	SDE_RS16220	1093	multidrug resistance protein AcrB/D/F
Saccharophagus degradans 2-40	2881017..2884136	plus	ATGATCGAGTGGTTTTGTAAAAATCATGTAGCTGCAAACCTATTACTGCTTGCGGTGGTGCTTGCGGGTTTATTTTCGCTAACTAGCCGCATCCCGTTAGAGATTTTCCCTACCGTCGAATCCAACGTTGTGCAGGTAAACATTACCCTGCGAGGCGCCACACCTGAAGACGCTGAGCTGGCTATTGCTACACGTATAGAAGAAGCGGTACAAGATTTAGAAGGCATAGAAGAAATTGTTAGTCGCTCTACCGAAGGTGGTGCAAGCATTGCGATAGAGGTGGAATCGAGCTACGACCCTCGCATTTTACTCGACGAAGTGAAAAGCAGAGTGGATTCCATTAACACCCTACCCAGTGACGCCGAACGCCCCATTATTTCCCTCGCGGTGCGAAAGCGC…	3120	SDE_RS11870	1039	multidrug resistance protein AcrB/D/F
Saccharophagus degradans 2-40	4768413..4771529	plus	ATGATTGATGCCATTTTACGCCTCGCTATAGAGCGGCGAGTGCTTATATTAAGTTTTATTATTGTAATTGTTAGCGCCGGCTTATGGAGCTACCAAAAATTGCCTATCGATGCCGTACCCGATATAACCAATGTGCAGGTTCAAATAAATACCGAAGCGCTTGGGTACTCCCCAATTGAAACCGAGCAGCGTATTACCTACCCCATAGAAAACGCATTGGCGGGTATACCTAAGCTAACTTATACACGCTCTCTATCGCGCTATGGCCTATCGCAGGTAACCGCTGTATTTGAAGACGGCACAGATATTTATTTTGCACGCAACTTAATTAACCAACGTTTAAGTGCGTTAAGTAATAGCCTACCTGCAAACATAGAGCCTCAGCTAGGACCAATTTCT…	3117	SDE_RS19680	1038	heavy metal transporter (CusA/CzcA family)
Saccharophagus degradans 2-40	2433673..2436792	plus	ATGATTGAATCTATTATTCGCTGGTCGATTGGTAATCGGTTTTTAGTGCTGTTGGCAACAATGATTCTGATTGGGGTAGGCCTCTATTCACTAAAGCAAACACCCGTCGATGCTATCCCAGATTTAAGTGATGTGCAGGTCATTATTAAAACCTCTTACCCAGGCCAAGCACCTCAAGTGGTGGAAGACCAAGTCACCTATCCACTGACTACGGCGATGTTATCGGTACCGGGCGCCGTCACTGTGCGTGGCTACTCCTTTTTTGGGGACAGTTATGTCTATGTCATTTTTGATGAAGATACCGATTTGTACTGGGCCCGAAGTCGAGTTCTCGAATATCTAAGTCAAGTCGCTCCCACTTTGCCGGCAGCGGCGAAGCCCCAGCTCGGGCCAGATGCC…	3120	SDE_RS10160	1039	heavy metal transporter (CusA/CzcA family)
Dickeya dadantii 3937	1279865..1283011	minus	ATGGCCAAGTTTTTCATAGATCGCCCGATTTTTGCCTGGGTCATCGCCATCATGGTGATGCTCACCGGGACACTGGCAATCCTGAAGTTGCCTATTGCGCAGTACCCGACCATCGCGCCGCCCGCGGTTCAGATAACCGCAAACTACCCGGGCGCGGATGCGAAAACCCTGCAGGATACCGTGACGCAGGTAATCGAACAGAACATGAACGGGATCGACAAGTTACTGTATATGTCTTCCAACAGTGACTCGTCAGGTACCGTGCAGATCACGCTGACGTTCGATGCCGACGCCAACCCGGACATTGCACAGGTGCAGGTACAGAACAAACTGCAACTGGCAATGCCGTTGCTGCCGCAGGAAGTGCAGCAGCAAGGCGTTAGCGTGCAGAAGTCCAGC…	3147	DDA3937_RS05735	1048	multidrug resistance protein
Dickeya dadantii 3937	3230654..3233821	minus	ATGTTCTCCCGTTTCTTTATTCATCGCCCGGTGTTTGCCTGGGTGATCGCCATTGTCATCATGCTGGCGGGCGCGTTGTCGATTGAATCGCTGCCGGTGGCGCAATACCCGAACGTGGCGCCGCCCTCCGTCGCCATCAAAGCCAGCTACCCCGGCGCGTCCGCCGACACGCTGGAAAACAGCGTTACCCAGGTGATTGAGCAGCAACTCACCGGGCTGGACGGGTTGCTCTATTTTTCTTCATCCAGCGATTCGAGCGGCGATGTACGCATTACCGCCACGTTTACGCAGGGCACCAACCCGGATACCGCGCAGGTGCAGGTGCAAAATAAGGTGCAACAGGCCACCAGCCGCCTGCCTACGGAGGTGCAGCAGCAAGGCATCACGGTGACCAAGTCC…	3168	DDA3937_RS14120	1055	multidrug resistance protein
Dickeya dadantii 3937	1610865..1613999	minus	ATGCCGCAATTTTTTATCCATCGCCCGGTGTTTGCCTGGGTGATCGCCCTGTTCATCGTGCTGCTGGGAACCATCGCCATTCCCCAACTGCCGATCGCCCGTTACCCGTCGGTGGCGCCGCCGACGGTGAGCATCACCGCGTCTTACCCCGGCGCGACGCCCCAGACCATGAATGATGCGGTGGTCGGGCTGATCGAACGCGAGCTGTCCAGCGTCAAAAACCTGCTCTATTTCGAGTCGTCGGTGGACACCTCCGGCTCGGCGCAGATCAGCATCACCTTCAAACCGGGCACCGACCCGGAGCTGGCGCAGGTGGACGTGCAAAACCGCATCAAATCGGTCGAACCCCGGCTGCCGCAAACGGTCAGGCAAAACGGCCTGCAGGTGGAGTCCGCCTCA…	3135	DDA3937_RS07155	1044	multidrug resistance protein
Dickeya dadantii 3937	3500592..3503732	plus	ATGCAGGAGCCGACGCCGTTACAGGACGCCACGCCGCTCGACGGCGGTGGGCCGTCGCGCCTGTTTATTCTCAGGCCGATTGCCACCACGCTGCTGATGATCGCCATCCTGCTGGCCGGGATCGTAGGCTATCGCGCGTTGCCGGTCTCCGCGCTGCCGGAGGTGGACTACCCGACGATTCAGGTTGTTACGTTGTACCCCGGTGCCAGTCCGGACGTCATGACCTCGGCGGTCACCGCGCCGCTGGAACACCAGTTCGGCAGTATGTCCGGCCTCAAGCAGATGTCGAGCCAAAGCTCCGGCGGCTCGTCGGTGATCACGCTGCAGTTCCAGCTTACGCTGCCGCTGGATGTGGCGGAACAGGATGTGCAGGCGGCCATTAACGCCGCCACCAATCTG…	3141	DDA3937_RS15265 (mdtB)	1046	multidrug resistance protein MdtB (MdtABC)
Dickeya dadantii 3937	3503729..3506818	plus	GTGAAGTTCTTTGCGCTGTTTATCCATCGCCCGGTCGCCACCACATTGCTGGCGCTGGCGATAGCGCTGTGCGGCCTACTCGGCTATCAGTTGCTGCCGGTGTCGCCGCTGCCGCAGGTGGACTACCCGGTGATTTCGGTCACTGCCACCTTGCCCGGCGCGTCGCCGGAAACCATGGCGTCGTCGGTGGCGACGCCGCTGGAGCGCTCGCTGGGCCGCATCGCCGGCGTCAATGAAATGACCTCGATGAGTTCGCTGGGCAATACCCGCATCATCCTGCAGTTCGCGCTGGAGCGCGACATCAACGGCGCGGCCCGCGACGTGCAGGCGGCGATCAACGCCGCCCAGAGCCTGTTGCCGAGCAGTATGCCGAGCCGCCCCTATTACCGAAAAGTAAAC…	3090	DDA3937_RS15270 (mdtC)	1029	multidrug resistance protein MdtC (MdtABC)
Dickeya dadantii 3937	1466922..1470059	minus	ATGATTGCTGCGGTGATTCGATGGTCAATCAAAAACCGTTTTCTGGTACTGATCGCCACGCTGTTGATGGCCGGTTGGGGGGTGATTTCGCTGCAAAAAACACCGTTGGATGCGCTGCCGGATCTCTCCGACGTCCAGGTGATCATCCGCGTCAGCTATCCCGGCAAGGCGCCACAGGTGGTGGAAAATCAGGTTACCTATCCGCTGACCACCACCATGCTGTCGGTGCCCGGCGCCAGGACCGTGCGCGGCTTTTCCATGTTTGGCGACGCCTACGTCTACGTCTTGTTTGAGGATGGCACCGACCCGTACTGGGCGCGCTCTCGCGTGCTGGAATACCTGAGTCAGGTACAATCCACCCTGCCTACTGAGGCGAAAGCCTCACTGGGGCCGGACGCC…	3138	DDA3937_RS06575	1045	heavy metal transporter (CusA/CzcA family)
Dickeya dadantii 3937	737744..740824	plus	ATGAAGCTCGCCGAACTTTGCCTGTCCCGCCCGATTGCCGTGATGCTGCTATGGCTGTCGGTGATTGTCACCGGGGTCATCTGCTGGACGAAACTGCCCGTTGCGGCGTTGCCGTCGTTTGATATGCCCACCATCAGGGTGAGCGCGTCGCTGTCCGGCGCCAGCCCGGAAACCATGGCGTCGTCGGTCGCTACGCCGCTGGAGAAGAACCTGTCCACGATCCCCGGTTTGTCGATGTTGACCTCGACCAGCTTGCAGGGGGCGACCACTATCGTGCTGGAGTTCGACCCGTCGGTGAACATCGACGCGGCCGCCGTAGACGTGCAGTCGGCGCTCTATCAGACGATGAAAAAGCTGCCGTCGCAGATGACGACGCCGCCCTCGTTTCGCAAGGTGAAC…	3081	DDA3937_RS03380	1026	multidrug resistance protein AcrB/D/F
Dickeya dadantii 3937	1042328..1045393	plus	ATGTCATCCGGATTCAAGCAAAAGTGGAATCTTTCTGCCTGGGCGCTGGCTCATCAGCAACTGGTGGCCTTTTTTATGCTGGTGATTGTGGCGGCGGGCGTCATGAGTTACGAACGCCTGCCGCGCAACGAAGACCCGGCCTTTACCATCAAAACCGCGGTGGTGTCCGCCAGTTGGCCGGGCGCCACGGTGCAGGACACCGTCAGTTTCGTCACCGATGTGCTGGAAAAGAAACTGCAGGAAACCCCTTATCTTGATTTTATCGAGAGTTATAGCCGCCCCGGCGAAGCGGTGATTTTCGTCAACCTGCGCGACAGCACGCCGCCGTCCGAGGTACCGGGCATTTGGTACACCGTCCGCAAAAAGATGAAGGACATTACCCCCAGTTTGCCCGACGGG…	3066	DDA3937_RS04730	1021	multidrug resistance protein AcrB/D/F
Dickeya dadantii 3937	842493..845558	minus	GTGAGTGAAAGCCGTTTCAATCTGTCGGCGCTCGCGGTACACGAACGCGCCATCACATTGTTCCTGATTTTCCTGATCTCCGTCGCCGGTATCCTCGCGTTTTTTCAGCTCGGACGTGCCGAAGATCCGCCGTTTACCATCAAGCAGATGACGATCATCACCGCCTGGCCGGGAGCGACGGCGCAGGAGATGCAGGATCAGGTCGCCGAACCGCTGGAAAAACGCCTGCAGGAGCTGCGTTGGTATGACCGCGCAGAAACCTACACCCGCCCCGGCCTGGCTGTCACCATGCTTTCTCTGCTTGACAGCGCGCCGCCTTCGGAGGTTCAGGAGGAGTTTTATCAGGCCCGTAAGAAGATGGGAGATGAAGCCAAAAAATTGCCTGCCGGCGTCGTCGGC…	3066	DDA3937_RS03810	1021	multidrug resistance protein AcrB/D/F
Sodalis glossinidius str. 'morsitans'	1156190..1159354	minus	ATGTCTAAGTACTTTATCGATCGGCCCATATTCGCATGGGTGATTGCCATTATCATCATGCTGGCGGGGGCACTGTCGATACTCAAGCTGCCCATCGAACAGTATCCGGCTATCGCGCCGCCGACGATCCGCATCACAGCGACATATCCCGGCGCGGACGCCTCAACGTTGCAAGACAGCGTGACGCAAATAGTCGAACAGAATATGAACGGCATCGACCATTTGATGTACATGGCGTCCGATAGCGACTCGTCCGGTACCGCGACCATCACGCTGACCTTTGAATCGGGTGCCGATCCGGATATCGCCCAGGTTCAGGTGCAGAACAAACTGCAGCTTGCGATGCCGCTGCTGCCGCAAGAAGTTCAGCAACAAGGTGTACAGGTGCAGAAATCCAGC…	3165	SGP1_RS05850	1054	multidrug resistance protein
Sodalis glossinidius str. 'morsitans'	2928584..2931403	plus	ATGGCTAATTTTTTTGTTGATCGCCCTATTTTTTCCTGGGTGCTGGCAATTATTGTTTGCCTGACTGGCGTGATGGCCATCATATCGCTGCCGATAGAGCAATATCCCCGGCGGGCGCCGCCGACGATCCGTATTTCCTCTAAATTATCCCGGCGCCTCTGCGCAAACGCTGGAAAATACCGTCGCCCAGATTATCGAACAGAACATGACCGGCCTTGATAATCTGTTGTACATGGCATCACAAAGCACCAATACCGGCCGAGCCACTACCACGCTGACCTTTCTCGCCGGGACCGATCCCAACGAGGCAATGCAGCAGGTGCAATCAACTGCAGGCCGCACAGCGCCGTCTACCCCAGGCGGTGCAAAGCCAGGGCATGACCGTAAGCAAAACCGACG…	2820	SGP1_RS15600	939	multidrug resistance protein	frameshifted
Sodalis glossinidius str. 'morsitans'	3678039..3679337	minus	ATGAAAAAGTTAAAAGTAACGCTCGCCTGGCAAATTCTTTTTGCCTTGATACTCGGCATTCTCCTTGGCGCGGTACTCCATAACCAGGGCGAATTACGTGATTGGATGATGGCCAATATACTTTCGCCGGCCGGGGATATTTTTATCCGCATGATTAAAATGATCGTGGTGCCCATTGTGGTGGCTACGCTGGTTGTCGGCATTGCAGGAATTGGCGATGCTAAAAAGCTCGGCAGTATCGGATTCAAAACTATCTTGTATTTCGAGATAATCACGACCCTGGCGATTATTCTGGGGATTACCCTTGCCAACGTGTTCCATCCCGGCTACGGGATCGATATGTCAACGCTGGCGGTAGTTGATATCTCAAAATATGAACAGACCACTGTCGCAGTGCAA…	1299	SGP1_RS19580	432	heavy metal transporter (CusA/CzcA family)	frameshifted
Enterobacter sp. 638	1044925..1048074	minus	ATGCCTAATTTCTTTATCGATCGCCCCATATTCGCGTGGGTGATCGCCATCATTATCATGCTTGCAGGGGGACTGGCGATCCTGAAGCTGCCCGTGGCGCAATATCCAACGATTGCGCCGCCAGCAGTTTCAATCACCGCTGTCTACCCTGGTGCTGATGCGAAAACGGTGCAGGATACCGTAACTCAGGTTATCGAACAGAACATGAACGGTATCGATAAACTGATGTACATGTCCTCCAACAGTGACTCCACCGGTACGGTTCAGATAACCCTGACCTTCGAGTCTGGTACTGATGCGGATATCGCGCAGGTTCAGGTGCAGAACAAACTGCAGCTGGCCATGCCGTTACTGCCGCAAGAAGTCCAGCAGCAGGGTGTGAGCGTCGAGAAATCGTCC…	3150	ENT638_RS04885	1049	multidrug resistance protein
Enterobacter sp. 638	4015320..4018430	plus	ATGGCTAATTTCTTTATTCAACGGCCGATTTTCGCCTGGGTACTTGCCATCATTCTGATGATTGCGGGCGGGCTGGCTATTCTTCAATTACCCGTGGCGCAATACCCCACTATTGCGCCTCCTGCTGTTGCCGTCACCGCAACCTATCCCGGCGCGGATGCACAAACGGTACAAGATACCGTGACCCAGGTTATCGAACAGAACATGAATGGTATCGATAACCTGATGTACATGTCATCCACCAGCGATTCAGCGGGTAACGTCACGATCACGTTGACCTTCCAGTCCGGCACCGATCCTGATATCGCGCAGGTACAGGTTCAAAACAAACTGCAGCTCGCCATGCCGCTGCTGCCACAAGAAGTTCAGCAGCAAGGTATTGGCGTGGAGAAATCCAGC…	3111	ENT638_RS19080	1036	multidrug resistance protein
Enterobacter sp. 638	3219726..3222839	plus	ATGGCGAATTTCTTCATTGATCGCCCCATTTTTGCCTGGGTGCTGGCAATTATTTTATGTCTGACAGGCACTCTCGCTATTCTGTCACTTCCTGTTGAGCAATATCCCGATCTGGCCCCACCGAACGTTCGTATTACCGCGAACTACCCCGGGGCATCAGCCCAAACGCTGGAAAACACCGTTACCCAGGTGATTGAACAGAACATGACCGGGCTGGATAATCTGATGTATATGTCTTCGCAAAGCAGCGCGACTGGCCAGGCGACCGTTACCTTGAGTTTCACCGCCGGGTCTGACCCCGATGAAGCCGTACAGCAGGTGCAAAACCAGCTGCAATCAGCCATGCGAAAACTGCCGCAGGCGGTACAAAATCAGGGCGTCACGGTCCGTAAAACCGGT…	3114	ENT638_RS15325	1037	multidrug resistance protein
Enterobacter sp. 638	1648788..1651904	minus	ATGCCGCATTTCTTTATTGAACGCCCCGTTTTCGCCTGGGTCATTGCGCTGTTTATTGTCCTGACGGGGCTGCTGTCTATACCTCGTCTGCCGGTAGCGCAATATCCCGCTGTTGCGCCGCCGGGTATTATTATCTCGGTCAGCTATCCTGGCGCTAGCCCGGATGTGATGAATACCTCCGTCGTTTCGCTTATTGAGCGGGAAATTTCGGGCGTCGATAATTTACTTTATTTTGAATCATCCAGTGACACCACCGGAATGGCCTCCATTACGGTCACCTTTAAGCCCGGAACAGACATCAAGCTCGCCCAGATGGATCTGCAAAATCAGATAAAGATCGTAGAGCCTCGTTTACCTCAGGCCGTGCGGCAAAATGGCCTCACTGTTGAGGCGGCAAAC…	3117	ENT638_RS07805	1038	multidrug resistance protein
Enterobacter sp. 638	2051397..2054549	plus	ATGGACTTTTCCCGCTTTTTTATCGACAGGCCCATTTTCGCCGCGGTGCTGTCGATTCTGATTTTTATCACCGGATTAATCGCCATCCCGCTGTTGCCGGTGAGCGAATATCCTGACGTTGTACCGCCAAGCGTGCAGGTGCGCGCGGAGTACCCGGGTGCCAACCCGAAAGTGATTGCAGAAACCGTCGCAACGCCGCTGGAAGAGGCGATCAACGGCGTTGAAAACATGATGTATATGAAATCCGTCGCAGGCTCCGATGGCGTGCTGGTGACCACCGTCACTTTCCGCCCGGGTACCGATCCGGATCAGGCGCAGGTACAGGTGCAAAACCGCGTATCACAGGCCGAAGCGCGTCTGCCGGAAGATGTGCGGCGTTTAGGGATTACCACCCAGAAA…	3153	ENT638_RS09805	1050	multidrug resistance protein
Enterobacter sp. 638	1190025..1193123	plus	ATGCTGACGTTTTTCATTAAACGCCCGCGTTTCGCCATGGTGATTGCGCTGGTGATCACCCTGCTTGGGGCTATCGCGCTGAAGCTGATCCCCGTTGAGCAATATCCGCAGATCACGCCGCCAGTGGTGAATGTCAGCGCGAGCTGGCCGGGCGCCAGTGCGGCTGATGTGGCGGAGGCCATCGCCACGCCGCTGGAGACGCAGATCAACGGCGTGGACCACATGCTGTATATGGAATCGACCAGTTCCGATGAGGGCGCGTACAGCCTGAATATCACTTTTGCGGCGGGAACCGACGCGGATTTGGCGGCGATCGACGTGCAAAACCGCGTGGCGCAGGCCGTGGCGCAACTGCCCGCCGACGCACAGCAAAACGGCGTTCAGGTGCGCAAGCGCGCC…	3099	ENT638_RS05680	1032	multidrug resistance protein
Enterobacter sp. 638	2892917..2896039	plus	ATGCAGGTGTTACCACCCAGTTCGACAGGTGGGCCGTCACGCCTGTTTATTATGCGCCCCGTCGCCACCACGCTGTTGATGGTGGCGATCCTGATCGCGGGGATTATCGGCTACCGTTTCCTGCCGGTCTCTGCCCTGCCCGAAGTCGATTACCCAACGATTCAGGTGATTACCCTCTATCCTGGCGCCAGCCCGGACGTGGTGACCTCCGCCATTACCGCGCCCCTTGAGCGCCAGTTTGGGCAGATGTCCGGCTTAAAACAGATGTCCTCGCAAAGCTCTGGCGGCGCGTCTGTGGTCACGCTGCAGTTCCAGTTGACGCTCCCGCTCGACGTCGCCGAGCAAGAGGTACAGGCCGCGATCAACGCCGCCACTAATCTGTTGCCGTCTGACCTGCCC…	3123	ENT638_RS13875 (mdtB)	1040	multidrug resistance protein MdtB (MdtABC)
Enterobacter sp. 638	2896040..2899117	plus	GTGAAGTTTTTCGCCCTCTTCATTTACCGCCCGGTCGCGACGATTTTGATTGCGGTCGCCATCACGCTGTGCGGCGTGCTCGGCTTCCGCCTTCTGCCGGTAGCGCCGCTGCCGCAGGTGGATTTCCCGGTCATCATGATCAGCGCTTCGCTGCCAGGCGCCTCGCCAGAAACCATGGCGTCCTCGGTTGCCACACCGCTGGAGCGCTCGCTTGGACGCATTGCCGGGGTCAACGAAATGACCTCCAGCAGTTCGCTGGGCAGCACACGTATTATTCTGGAATTCAATTTTAATCGCGATATCAACGGCGCGGCGCGCGACGTGCAGGCAGCAATCAATGCCGCGCAAAGCCTGTTGCCGAGCGGAATGCCGAGCCGTCCAACCTATCGCAAAGCGAAC…	3078	ENT638_RS13880 (mdtC)	1025	multidrug resistance protein MdtC (MdtABC)
Enterobacter sp. 638	1271436..1274552	plus	ATGATTGCTGCCGTGATTCGTGCGTCGTTACGTAACCGTCTGCTGGTTATTCTGGCGGCCTGTGTGATGGCGGGCTGGGGCTGGTGGGCGGTGCAACGCGCACCGCTAGATGCGTTGCCCGACCTGTCGGATGTGCAGGTTATCGTCAAAGCCAGTTATCCGGGTAAAGCGCCGCAGGTGATTGAGGATCAGGTGACCTGGCCGCTGACGACGTCAATGCTGTCAGTGCCCGGCGCTAAAACCGTGCGCGGTTTTTCGATGTTTGGCGACGCCTATGTGTATGTGTTGTTTGAAGATGGCACCGATCTCTACTGGGCGCGCTCACGGGTGCTGGAGTATTTAAGCCAGGTGCAGTCGCAATTACCGGCGGGAGTAAAAGCCTCTCTGGGACCGGATGCG…	3117	ENT638_RS06055	1038	heavy metal transporter (CusA/CzcA family)
Enterobacter sp. 638	2033588..2036677	plus	ATGAGCGGGGGGCGATTCAATCTTTCCGCGCTGGCCGTTCGTGAGCGCTCAATCACTCTGTTTCTTATTATTCTGATCACCGTGGCCGGTATTCTGTCGTTTTTCGAATTAGGGCGGGCAGAAGATCCTCCCTTTACCGTTAAGCAGATGACGATTATCTCTGCCTGGCCTGGCGCCACCGCACAGGAAATGCAGGATCAGGTGGCCGAACCGCTTGAAAAACGCATGCAGGAACTCAAGTGGTATGACCGCAGCGAGACCTACACGCGCCCCGGACTGGCGTTTACCATGCTGTCACTGAAGGACAGCACCCCGCCTTCGCAGGTGCAGGAAGAATTTTATCAGGCGCGCAAGAAGCTCGGTGATGAAACCAAAAACCTTCCTGCTGGCGTGATCGGA…	3090	ENT638_RS09715	1029	multidrug resistance protein AcrB/D/F
Enterobacter sp. 638	2768692..2771754	plus	ATGGATATCTCCCGCCAGTTTATCGACAATCCCATTCGCGTCTGGCTGACTATTCTGCTGCTGGGCGTCGGCGGTGTTTTTGCGCTGCTGAACATCGGTCGTCTTGAAGATCCTGCGTTCACCATTAAAACTGCGGTGGTCATTACTCACTATCCGGGTGCCTCCGCACAGCAGGTCGAAGAAGAGGTCACCCTGCCCCTGGAAAACGCGTTACAGCAGCTACCCTCGCTCGATAACGTGAGTTCGATTTCATCAAATGGGTTATCGCAAATCACCGTCAATATTGCCTCGCGTTATCATTCCAGCGAGCTGCCGCAAATCTGGGATGAGCTGCGTCGTCGCGTTGGTGACGCTTCGCGCCAGTTCCCTCCGGGCGTCGTGACGCCGTTTGTGAATGAT…	3063	ENT638_RS13245	1020	multidrug resistance protein AcrB/D/F
Alcanivorax borkumensis SK2	1086308..1089433	minus	ATGGCCAGATTTTTTATTGACCGTCCAATTTTTGCCTGGGTGATTGCCATCATCATGATGATGGCCGGTGCCTTGGCCATTTACACCCTGCCCATTGAGCAGTACCCCACCGTTGCGCCTCCGCAAGTCTCCATTGCCGGTAACTACCCCGGCGCTTCGGCGAAAACCGTGGAAGATTCGGTCACCCAGGTGATCGAGCAACAAATGAACGGGATCGACAACCTGCTGTACATGAGCTCCAGCAGTGACTCTTTCGGTAATGCCGCAGTGAACCTGACGTTCGCCCCCGGCACCGACCCGGACATTGCGCAAGTACAAGTACAGAACAAGCTACAGCTGGCGACCCCCCTGCTGCCCCAGGAAGTGCAGCAACAAGGAATGCAGGTCACCAAATCCTCA…	3126	ABO_RS04985	1041	multidrug resistance protein
Alcanivorax borkumensis SK2	3106429..3109521	minus	ATGATCCTGTCGGATGTTTCTATTAAACGACCGGTCTTTGCCACCGTTATCAGCCTGCTGATCGTGGTGTTTGGCGTTAGCGCCTTGCTAAAATTGCCAATCCGGGAATATCCGGATATCGACCCGCCGGAAGTGTCGGTCAGTGTGGATTACGCTGGTGCCGCGCCGGAAGTCATCGATACCCAGATTATTCAGGTTATTGAAGGCGCGATTTCCGGAGTGGAAGGGGTGCGTAAGATTGAGTCGCGTAGTCGGCTGGGTTCCGCCCGCACAACGGTAGAATTTACCCTTGAGCGGGATGTGGATATCGCCGCCAATGACGTGCGTGATGCGGTGTCTCGGGTGCTAAACCGTTTACCTGAAGAAGCTGAATCCCCGGTTATCGCCAAGGCCGATGCA…	3093	ABO_RS14035	1030	multidrug resistance protein AcrB/D/F
Alcanivorax borkumensis SK2	2799617..2802757	minus	ATGTTTAATCGACTTGTCGATTGGGCGGTGAACAACCGCCTCATTGTGTTGCTGTTACTGGTCATCACCATTGGCGTGATCGGCTGGCAATTGCCCAACCTGAAACTGGATGCCTTCCCGGACGTGACCAACGTCCAGGTACAGGTGAACACCGAAGCCGAAGGCCTGGCAGCGGAAGAAGTGGAGCAGCTGATCACCTATCCCATCGAGGCAGTGATGTATGCATTGCCGCAGGTGGCCGAGGTGCGTTCCATCTCCAAGACCGGCCTGTCCATCGTCACCGTGGTGTTCGAGGAAGGCACCGATATCTATTTCGCCCGCCAGCTGGTGTTCGAGCGATTGCAGGCCGCACGGGAAGATATTCCCGACGGCGTCGGCACCCCGGAAATGGGCCCCAAC…	3141	ABO_RS12635	1046	heavy metal transporter (CusA/CzcA family)
Alcanivorax borkumensis SK2	1563741..1566863	minus	ATGATTAATGCTATCTTACGCTTCTCGGTAGAGCGGCGATTTTTAACCTTATCTCTTATTCTAGTGCTGGTCGGTGTGGGCTTATGGAGCTTTCAGCGCCTGCCTATCGATGCGGTACCGGACATCACCAACGTCCAAGTGCAGATCAACACCGAAGCGCCGGGGTATTCGCCCTTGGAGGCGGAACAGCGCATCACCTTCCCGGTGGAAACTGCCCTATATGGCTTGCCCAATTTATCGTATACCCGATCAATATCTCGCTATGGCTTGTCCCAAGTGACGGTGGTGTTCAAGGAAAGCACAGACATCTATTTCGCTCGCAACCTGATCGATGAGCGCCTCGGCTCCATCAAGAATGCCCTGCCACCTGGGTTGGAACCTGAAATGGGCCCCATCGCG…	3123	ABO_RS07140	1040	heavy metal transporter (CusA/CzcA family)
Alcanivorax borkumensis SK2	1574823..1577942	plus	ATGATAGATGCCATCGTTCGCTTCTCCATCGAGAGGCGCATTCTGGTGCTCACACTGATCCTCGGATTAGTGGGCTTGGGCGCCTGGAGTTATCAGCGACTGCCCATTGATGCGGTCCCAGACATCACCAATGTACAGGTGCAGATCAATACCGAAGCACCGGGATATTCCCCCCTTGAGGCCGAGCAACGGGTCACCTTTCCGGTGGAAACCGCGCTGTACGGTTTGCCGAAACTGGATTACACCCGCTCCATTTCCCGTTATGGCTTGTCGCAGGTCACGGTGGTGTTCAAGGAAGGCACGGATATCTACTTCGCCCGCAACCTTGTCAATGAAAGGCTAAGCGCGATCAAGGGGGCGCTTCCTGTGCAGCTGGAACCGAGAATGGGGCCAATGGCT…	3120	ABO_RS07170	1039	heavy metal transporter (CusA/CzcA family)
Alcanivorax borkumensis SK2	286875..290486	minus	GTGAATGAGTCGCGAGGCCTGATTGCCAGCTTTACCGAACACAAAGTTGCCTCCAATCTGCTGATGGTGCTGATGATCATGCTCGGGGTGCTAGGCCTAACCCGGCTTAACACCCAGCTATTCCCCGACTTCGACTTTGAATATGTCACCGTGACCATCCCCTGGCGCGGTGCCAGCCCGGAAGATGTGCAGCGCTCCATCACCATCCCCGTTGAGCAGGCCCTAAAAACCTTACCCAACACCCGTAAATTTATCGCCCGCTCCCAGCAAGGCGCCAGCGCTATCTTTATCGAACTGGAAGACGGCAGCGACCTGGGCCTAGCCCTAGACGAAGTACGTCAACGCATCGACTCCATCCGCAACCTGCCACAAGATGCGGAACGCCCGGTAATCCAGAAA…	3612	ABO_RS01355	1203	multidrug resistance protein AcrB/D/F
Alcanivorax borkumensis SK2	2860067..2863132	minus	ATGTCGTTCAATCTCTCCGAATGGGCGCTAAAAAACCGAACGCTAGTGCTTTATGCCATTATTTTGCTCGGCGCCTTGGGGGCCATTTCCTATGGCAAGTTGGGCCAGAGTGAAGATCCCCCCTTTACCTTCAAACTGATGACCGTCAATACACTTTGGCCCGGTGCCAGCGCCGAAGAAGTCTCCCGGCAAATTACCGAACGGGTGGAAAAGAAATTGATGGAGACCGGAGATTTCGAGCGGATTACGTCCTATTCGCGCCCTGGTCAGTCGCTGGTTATGTTCAAGGCCCGGGATGATATGCGCTCCAAAGATATCACTGATCTCTGGTATCAGGTGCGCAAGAAGATCGGTGATATTCGTCACACCTTACCCCAAGACGTTCAAGGCCCTTTTTTC…	3066	ABO_RS12885	1021	multidrug resistance protein AcrB/D/F
Alcanivorax borkumensis SK2	2976274..2979342	minus	ATGAACATTGCCGAGTACAGTATTCGCCACAAGGTGGTGAGCTGGCTGTTCACGCTGATCTTGTTGATCGGTGGGGTGGTGAGCTTTACCCGCTTAGGGCAACTGGAAGACCCGGAATTCACCCTCAAGATTGCCATGGTGGTTACTAACTACGCTGGTGCTTCACCCCGACAGGTGGAAGAGGAAGTGACACTGCCGGTGGAGAAAGCGATCCAGAGTCTGCCTTATGTGAAAAATGTGACGTCCATTTCTAGCAATGGCCTGTCTCAGGTGCAGGTAGAAATGAAGCCCGAGTACCGGGCCGCCGAGCTCAAGCAGATTTGGGATGAGCTGCGCCACAAGATGACCGACTTGCAGGATCAGTTGCCTCCTGGTGCGGGGACGATTCAAGTTATTGAT…	3069	ABO_RS13440	1022	multidrug resistance protein AcrB/D/F
Alcanivorax borkumensis SK2	1539268..1542396	minus	ATGATCGCTACCCTGATTCGCTGGTCGTTGGCTAACCGATTTTTGGTGCTGCTGGCGACGCTGTTCATGAGTGCGTGGGGAATCTGGTCTATCAACAATACCCCCGTAGATGCTTTACCGGATCTGTCCGATGTACAGGTGATTATCCGCACCAGTTACCCAGGTCAGGCACCGCAGCTGGTGGAAAAACAGGTTACCTATCCACTTGCCACCACCATGCTGGCCGTGCCAGGTGCGCGCACAGTACGTGGTTACTCGTTCTTCGGTGATAGTTATGTTTACGTGTTGTTTGAAGATGGTACCGACTTGTATTGGGCACGCTCACGGGTGTTGGAATACCTTAGTCAGGTCCAGTCTGAATTGCCGCGTACAGCACGACCATCACTTGGGCCAGACGCT…	3129	ABO_RS07025	1042	heavy metal transporter (CusA/CzcA family)
Pectobacterium carotovorum carotovorum PC1	1242298..1245426	minus	ATGGCTAAGTTTTTTATAGATCGACCCATTTTTGCATGGGTACTCGCCATCATGGTGATGCTGACGGGGTTGCTGGCAATTGTTAAATTACCGATTGCCCAGTATCCGACGATCGCACCACCCGCGATTGACGTAACAGCAACTTATCCAGGGGCCGATGCATCAACGCTGCAAGATTCCGTTACGCAGGTTATCGAACAGAATATGAACGGTATCGATAACCTGATGTATATGTCATCAAGCAGTGACTCTTCCGGTACAGTTCAGATTACGCTGACGTTTGAGGCAGGTACGGATCCGGACATCGCGCAGGTTCAGGTGCAGAATAAACTGCAACTGGCCATGCCACTGCTGCCGCAGGAAGTACAGCAGCAAGGGGTTAACGTCCAGAAATCCAGT…	3129	PC1_RS05330	1042	multidrug resistance protein
Pectobacterium carotovorum carotovorum PC1	4417818..4420934	minus	ATGGCGAATTTTTTTGTCGACCGTCCTATTTTTGCGTGGGTGCTGGCTATCCTTCTCAGCCTATGCGGTATGTTGGCTATCAAGTCATTGCCTCTGGAACAGTATCCCGATCTGGCGCCGCCCAGCGTGCGGATCACGGCGAGCTACCCAGGCGCATCGGCACAGACGCTGGAAAATACCGTCACACAGGTTATTGAGCAGAGCATGACCGGGCTGGATAACCTGATGTACATGTCCTCAGACAGCAGTAATACCGGGCAAGCCCGTGTCATGCTGACCTTCGAGGCGGGTACCAATCCCGATGAAGCTCGCCAGCAGGTGCAAAACCAGCTTCAATCCGCTATCCGCAAGCTGCCGCAGGAAGTCCAGCAGCAGGGCGTCACCGTGAGTAAAACGGGC…	3117	PC1_RS19555	1038	multidrug resistance protein
Pectobacterium carotovorum carotovorum PC1	3349019..3352141	plus	ATGCAGGATACCGTTCCAGCCAGCGGCGGCGGGCCGTCACGCCTGTTTATTCTGCGCCCCGTCGCAACAACGCTGCTGATGATCGCCATTCTACTGGCCGGTATCATCGGCTATCGGGCGCTGCCGGTTTCCGCACTGCCCGAGGTTGATTACCCAACGATTCAGGTCATTACCCTGTATCCCGGCGCCAGCCCCGACGTGGTGACGTCGGCGATTACCGCACCGCTGGAGCGGCAGTTCGGTCAGATGTCCGGGCTAAAACAGATGTCGACGCAGAGTGCCGGCGGCGCTTCCGTCATCACGCTTCAGTTCCAGCTTGAACTGTCGCTGGACGTCGCCGAACAGGATGTGCAGGCCGCCATCAATGCGGCCAGCAACCTGCTACCGAACGATCTGCCC…	3123	PC1_RS14700 (mdtB)	1040	multidrug resistance protein MdtB (MdtABC)
Pectobacterium carotovorum carotovorum PC1	3352138..3355218	plus	GTGAAGTTCTTCGCCCTGTTCATCCACCGCCCCGTCGCCACTCTGCTGCTGACGCTGGCCATCGCGCTCTGTGGCGTACTGGGTTTCCGCCTGTTGCCGGTGTCGCCGCTGCCGCAGGTGGATTTCCCGGTGATTTCGGTCAGCGCTTCACTGCCTGGTGCCTCGCCGGAAACGATGGCCTCCGCCGTCGCGACGCCGCTGGAACGGGCGCTCGGCAGGATCGCAGGCGTCAGCGAAATGACCTCAACTAGCTCGCTCGGTAGCACGCGCGTCATTCTGGTGTTTAACCTCGATCGCGATATCAACGGCGCAGCGCGCGATGTGCAGGCGGCCATCAACGCGGCACAGAACCTGCTGCCGTCCGGCATGTCCAGCCGACCGACCTACCGCAAAGTCAAT…	3081	PC1_RS14705 (mdtC)	1026	multidrug resistance protein MdtC (MdtABC)
Pectobacterium carotovorum carotovorum PC1	1467087..1470224	minus	ATGATTGCCTACGTGATTCGCTGGTCGCTCAACAATCGCCTGCTGGTTTTGCTGGCGGCGTTGTTCATGGCGGCGTGGGGGCTGATCTCTCTGCAAAAAACACCGCTGGATGCGCTGCCCGATCTGTCTGACGTACAGGTCATCATTCGCGTCAGCTATCCGGGTAAGGCGCCGCAGGTGGTGGAAAATCAGGTGACCTATCCGCTGACCACCACCATGCTTTCCGTACCGGGCGCCAAGACAGTACGGGGCTTTTCCATGTTTGGCGATGCTTACGTCTATGTGCTGTTTGAAGACGGAACCGATCCCTACTGGGCACGTTCCCGCGTGCTGGAGTACCTCAGTCAGGTGCAATCCAGCCTGCCTGCTGAGGCCAAAACCGCTCTTGGCCCGGACGCC…	3138	PC1_RS06315	1045	heavy metal transporter (CusA/CzcA family)
Pectobacterium carotovorum carotovorum PC1	3050294..3053374	minus	ATGGCACAAGAACCGCAATCGACCGCACGTTTTAACCTGTCCGCCTGGGCATTAGCGAATCAGCAACTGGTCGCCTTTATGATGCTGGTCATTATGGCGGCAGGCGTGATGAGTTATCAACGTTTGCCCCGCAACGAAGATCCGGCGTTTACCATCAAGTCCGCAGTGGTTTCTGCCGCCTGGCCGGGCGCGACGGTGGGCGATACGGTCAATTTCGTCACCGATAAGCTGGAGAAAAAATTACAGGAAACACCGTACCTTGATTATGTCGAGAGCTATACCCGAGCCGGGGAGTCGGTTGTTTTCGTTAACCTGCGTGATGATACGCCGCCGTCTGCCGTGCCGAATATCTGGTATACGGTACGTAAGAAAATGACGGATATTTCCAGTTCGCTCCCT…	3081	PC1_RS13345	1026	multidrug resistance protein AcrB/D/F
Pectobacterium carotovorum carotovorum PC1	3034339..3037428	minus	ATGAGCGAAGGAAGATTCAATCTTTCGGCGCTTGCTGTCCGCGAGCGTTCCATCACGCTGTTTCTTATTATCCTGATTACCGTCGCTGGCATTCTCTCGTTCTTTGAGCTGGGACGGGCCGAAGATCCACCGTTCACGGTTAAACAGATGACAATTATCACTGCATGGCCGGGAGCGACCGCTCAGCAAATGCAGGATCAGGTGGCCGAACCGCTGGAAAAGCGCATGCAGGAGCTCAAGTGGTATGACCGTAGTGAGACTTACACGCGTCCTGGACTGGCTTTTACCATGCTGTCACTGCTCGATAGTACGCCGCCTTCGCAAGTACAGGAGGAATTTTATCAGGCGCGTAAAAAGCTCGGCGATGAGGCGAAAAACCTGCCGGCAGGCGTGATTGGG…	3090	PC1_RS13285	1029	multidrug resistance protein AcrB/D/F
Erwinia tasmaniensis Et1/99	2786129..2789275	plus	ATGGCTAAGTTCTTTATCGATCGCCCCATCTTTGCCTGGGTTATCGCCATCATTATTATGCTGGCGGGCGCGCTGTCGATCCTGAAACTGCCGATTGAGCAATATCCTAACGTTGCTCCACCGGCAATTGAGATCACTGCGGCTTATCCGGGTGCCGATGCGAAAACCCTGCAGGACTCCGTCACGCAGGTTATCGAACAAAACATGAACGGCATCGACGGCCTGATGTATATGAGCTCCAGCAGCGACTCATCTGGCGCGTTACAGCTGACTCTGACATTTGAGTCCGGTACTAATGCCGATATCGCTCAGGTGCAGGTGCAGAACAAACTGCAGCTGGCAACACCACTGCTGCCGCAGGAAGTGCAACAACAGGGGATAAAGGTTCAAAAATCCTCC…	3147	ETA_RS13580	1048	multidrug resistance protein
Erwinia tasmaniensis Et1/99	1200434..1203547	minus	ATGGCGAATTTTTTTATCGACCGCCCTATTTTTGCATGGGTGCTGGCGATCCTGTTGTGCTTAACCGGAGGGCTGGCAATCGTCTCCCTGCCGATTGAGCAGTACCCCGACCTGGCCCCACCTAACGTTCGCATCACCGCTAATTATCCCGGTGCCTCAGCTGAAACCCTGGAAAATACCGTAACCCAGGTGATTGAGCAAAATATGACCGGCATCGATAACCTGATGTACATGTCTTCACAGAGCAGTAATACCGGCCAGGCGACCGTCACCCTGACATTTGAGGCCGGCACAAATCCGGATGAAGCTCGCCAGCAGGTGCAAAATCAGCTGCAAACCGCCATGCGTAAATTACCCCAGGATGTGCAGTCACAGGGGGTTACCGTCAATAAAACCGGC…	3114	ETA_RS06440	1037	multidrug resistance protein
Erwinia tasmaniensis Et1/99	1476121..1479240	minus	ATGCAGGTCATGCCTCCAACGCCTGGCGGCGGGCCATCCCGCCAGTTTATTCTACGTCCGGTCGCCACCACGCTGCTGATGATCGCCATCCTACTGGCCGGGATCATGGGCTACCGCGCCCTGCCGGTTTCCGCCCTGCCGGAGGTGGATTACCCCACCATCCAGGTGGTGACGCTCTATCCGGGCGCCAGCCCGGACGTGGTGACCTCGGCGATCACCGCCCCGCTGGAACGCCAGTTCGGGCAGATGTCCGGCCTGAAACAGATGTCCTCACAAAGCTCGGGCGGCGCTTCGGTAGTCAGCCTGCAGTTCCAGCTGGCATTACCGCTGGACGTAGCCGAGCAGGAGGTGCAGGCGGCCATTAACGCCGCGACTAACCTGCTGCCGGGTGATTTACCC…	3120	ETA_RS07640 (mdtB)	1039	multidrug resistance protein MdtB (MdtABC)
Erwinia tasmaniensis Et1/99	3092990..3096124	minus	ATGAATCCGTCACGCATTTTTATTCAACGCCCGGTCGCCACGATCCTGCTGATGCTGGCGGTGCTTGCCTCCGGGATTATCGCTTACCGCATGCTTGCCACCTCGGCGCTGCCGCAGGTGGATTATCCGACGATACAGGTCACCACGCTCTATCCCGGCGCCAGCCCGGATGTGATGGCCTCCTCGGTGACCGCGCCGCTTGAGCGCCAGCTGGGGCAGATGTCCGGTCTTAGCCAGATGACCTCCAGCAGTTCCGGCGGATCTTCGGTGATAACGCTTCAGTTCTCGCTGTCGCTGTCGCTGGACGTGGCCGAACAGGAAGTGCAGGCGGCGATAAACGCGGCTAACAGCCTGCTGCCGACCGATCTGCCCAACCCGCCAACCTATAAGAAGGTGAAC…	3135	ETA_RS15075	1044	multidrug resistance protein (MdtABC)
Erwinia tasmaniensis Et1/99	3089895..3092993	minus	ATGAATATCACCCGGCTATTTATCTTCCGCCCGGTGGCCACGCTGCTGCTGATGCTGGCCCTGCTGCTGTCAGGGGCGCTGGGTTACCGGCTACTGCCGGTCGCCCCGCTGCCGCAGGTGGATTTTCCCACCATCCTGGTGACTGCCAGCCTGCCCGGCGCCAGCCCGGAAACGATGGCGGCAACGGTAGCTACCCCGCTGGAGCGCTCGCTGGGGCAAATTGCCGGTATCAGCGAAATGACCTCGCAGAGTTCGCAAAGCTCCAGCACCATCATTCTGCAATTCTCGCTGGACAGGGATATCAACGGTGCGGCGCGTGACGTCCAGGCGGGGATCAACGCCGCGCGCAGCCTGTTGCCCAGCAGCATGCCGTCACTGCCCACTTACCGTAAGGCTAAC…	3099	ETA_RS15070	1032	multidrug resistance protein (MdtABC)
Erwinia tasmaniensis Et1/99	1473050..1476124	minus	GTGAGATTTTTTTCCCTGTTTATTCATCGCCCGGTGGCGACCTGGCTGCTAACGTTAACCATTGTGCTGGCCGGGTTTCTCGGCTTCCGCCTGCTGCCGGTGGCACCGCTGCCGCAGGTGGATTTCCCGGTGATCGTCGTGACCGCCTCACTGCCCGGCGCTTCGCCGGAGATTATGGCCTCCTCGGTAGCCACGCCGCTGGAGCGCGCGCTGGGGCGCATTGCGGGCGTTAGTGAAATGACCTCAAGCAGTTCGCTGGGCAGCACCCATGTGATCCTGCTGTTTGACTTCGATCGCGATATCAACGGCGCGGCGCGCGATGTTCAGGGCGCGATCAACGCCGCCCAGAGCCTGTTGCCCAGCGGCATGCCGAATCGACCCAGCTACCGCAAGGTTAAT…	3075	ETA_RS07635 (mdtC)	1024	multidrug resistance protein MdtC (MdtABC)
Pseudomonas fluorescens F113	1573991..1577155	minus	ATGTCGAAATTTTTTATCGACCGTCCGATTTTCGCCTGGGTGATCGCCCTGGTGATCATGCTGGTCGGGGCTCTATCGATCCTCAAGCTACCGATCAACCAGTACCCGAGCATTGCGCCGCCGGCCATTGCGATCCAGGTGACCTACCCGGGCGCATCCGCGCAAACCGTGCAGGACACCGTGGTGCAGGTGATCGAGCAGCAGCTCAACGGCATCGACAACCTGCGTTATGTATCGTCGGAAAGTAACTCCGACGGCAGCATGACCATCACTGCCACCTTCGAGCAAGGCACCAACTCCGATACCGCGCAGGTCCAGGTCCAGAACAAGCTGAACCTGGCCACCCCGCTGCTGCCGCAAGAAGTGCAGCAACAGGGCATCCGCGTGACCAAGTCAGTG…	3165	PSF113_RS37155	1054	multidrug resistance protein
Pseudomonas fluorescens F113	2446410..2449556	plus	ATGGCGCGCTTCTTTATCGACCGACCGATTTTCGCCTGGGTCATCGCCATCGTCATCATGCTCGCTGGCGCCTTGTCCATCAGCCAGTTGCCCCTGGAACAGTACCCGGACATCGCGCCGCCGACGGTGCGCATTTCCGCGACCTACACCGGCGCCTCGGCCAAGACCGTGGAAGACTCGGTGACCCAGGTCATCGAACAGCAAATGAAGGGCCTGGACAACCTGACCTACATGTCGGCCTCCAGCAGTTCGGATGGCAGCGCCAGCATCAGCCTGACTTTCACCGCCGGCACCAACCCGGACGTGGCCCAGATGCAGGTGCAGAACAAGCTGCAACAGGCCGAGTCGAGGCTGCCGCAGCCGGTGCAAAGCGAGGGGCTGACCGTGACCAAGGGCGGT…	3147	PSF113_RS40935	1048	multidrug resistance protein
Pseudomonas fluorescens F113	2912034..2915132	minus	ATGCCGCAGTTCTTCATCGACCGTCCAGTGTTCGCCTGGGTCGTCGCGCTGTTCATCCTGTTGGCCGGTATCCTGGCCATCCCGCAACTGCCGGTGGCGCAATACCCGGTCGTGGCCCCGCCACAAATCGAGATCTACACCGTCTACCCGGGTGCTTCGGCGCAAACCGTCGACGAAAGCGTGGTCAGCCTGATCGAGGAAGAGCTGAACGGCACCGACAACCTGCTGTATTTCGAATCCCAAAGCAGCCTGGGCAGCGCCACCATCACCGCGACCTTCCAACCCGGGACCAACCCGGAACTGGCCCAGGTCGATGTGCAGAACCGCCTCAAGGCCGTGGAGTCGCGCCTGCCGCAAGCGGTGACCCAGCAAGGCTTGCAAGTGGACAAAGTCTCTGCT…	3099	PSF113_RS42935	1032	multidrug resistance protein
Pseudomonas fluorescens F113	3198198..3201377	minus	ATGAAATTTTCCCAGTTCTTCATTTCGCGGCCGATCTTCGCAGCGGTGCTTTCGCTGCTGATCCTGATCGCCGGCGCCATCTCGCTGTTCCAATTGCCGATCAGCGAATACCCGGAAGTCGTGCCGCCGACCGTGGTCGTGCGCGCCAACTTCCCGGGCGCCAACCCCAAGGTTATCGGCGAGACCGTGGCCGCGCCCCTGGAGCAAGCCATCACTGGCGTCGAGAACATGTTGTACATGTCCTCGCAGTCCACCGCTGACGGCAAGATCACCCTGACCATCACCTTCGCCCTGGGCACCGACCTGGACAATGCCCAGGTGCAGGTGCAGAACCGCGTCACCCGAACCGAGCCCAAGCTGCCGGAAGAAGTGACCCGGATCGGCATCACGGTGGACAAG…	3180	PSF113_RS44170	1059	multidrug resistance protein AcrB/D/F
Pseudomonas fluorescens F113	3102986..3106081	plus	ATGAATTTCTCGCGGCTGTTCATTCTTCGCCCGGTCGCCACAACACTGAGCATGCTGGCGATCATCCTGGCCGGCCTGATCGCCTATCGGCTGCTGCCGGTGTCGGCACTGCCCCAAGTCGATTACCCGACCATCCGCGTGATGACCCTGTACCCGGGCGCCAGTCCCGATGTGATGACCAGTGCGGTCACCGCGCCCCTGGAGCGGCAGTTCGGACAGATGCCGGGCCTGACGCAAATGGCCTCCACCAGTTCCGGCGGTGCGTCGGTGATTACCCTGCGCTTCAACCTCGACATCAACATGGACGTCGCCGAGCAGCAGGTGCAGGCTGCGATCAACGCCGCCACCAACCTGCTGCCCGACGACCTGCCGGCGCCGCCGGTTTACAACAAGGTCAAC…	3096	PSF113_RS43740 (mdtB)	1031	multidrug resistance protein MdtB (MdtABC)
Pseudomonas fluorescens F113	3106251..3109355	plus	ATGAACCTCTCTGGCCCCTTCATCCGCCGCCCGGTCGCGACCATGCTCCTGAGCTTCGCCATCATGCTGCTCGGTGGCGTGTGCTTCGGCCTGCTGCCGGTTGCGCCGCTGCCGCAAATGGATTTCCCGGTGATCGTGGTCCAGGCCAACCTGCCCGGGGCCAGCCCCGAGGTGATGGCATCGACAGTGGCAACGCCCCTGGAGCGATCCTTCGGCGCCATCGCCGGGGTCAACACCATGAGCAGCCGTTCCAGCCAGGGCTCTACCCGCGTCATTCTGCAATTTGACCTGGACCGTGACATCAACGGTGCCGCCCGGGAAGTGCAGGCGGCCATCAATGCGTCGCGCAACCTGTTGCCCAGTGGCATGCGTAGCATGCCCACCTACAAGAAGGTCAAC…	3105	PSF113_RS43745 (acrB)	1034	multidrug resistance protein AcrB
Pseudomonas fluorescens F113	5294041..5297067	plus	ATGGCCTTTACCGATCCATTCATCCGCCGTCCGGTGCTCGCCACCGTGGTCAGCCTGTTGATCGTGCTGCTGGGCTTCCAGGCCTGGAGCAAGCTGCCCCTGCGCCAGTATCCGCAAATGGAGAACGCCCTGATCACGGTGACCACCGCCTACCCCGGGGCCAACGCCGAGACCATCCAGGGCTACATCACCCAGCCGATGCAGCAGAGCCTGGCCAGTGCCGAGGGCATCGACTACATGACCTCGGTCAGTCGCCAGAACTTCTCGGTGATTTCGGTCTACGCCCGCATCGGCTCCAATAGCGACCGCCTCTTTACCGAACTGCTGGCCAAGGCCAACGAGGTCAAGAACCAACTGCCCCAGGACGCCGAGGACCCGGTCCTCAGCCGCGAAGCCGCC…	3027	PSF113_RS53480	1008	multidrug resistance protein
Pseudomonas fluorescens F113	5554945..5558061	plus	GTGAAGGGCCGCGGCTCGGTTTCAGCGTGGTGCATCGACCACCCCATCGCCACGGTGCTGCTGACGTTTGCCCTGGTACTGCTGGGCGTGATCGCGTTTCCTCGCCTGCCCGTCGCGCCGTTGCCGGAGGCCGAATTCCCGACAATCCAGGTTAACGCACAGTTGCCTGGGGCCAGTCCCGAAACCATGGCCTCGTCGGTGGCGACGCCCCTGGAAGTGCAATTCAGTGCCATTCCCGGCATCACCCAGATGACTTCCAGCAGCGCCCTGGGCTCGACCAACCTGATCCTGCAATTCAGCCTCGATAAAAGCATCGACACCGCCGCCCAGGAAGTGCAGGCGGCGATCAACACCGCCGCCGGCAAACTGCCCAACGACATGCCGAACCTGCCGACCTGG…	3117	PSF113_RS54650	1038	multidrug resistance protein
Pseudomonas fluorescens F113	3210031..3213111	plus	ATGAGCCTCAACCTGTCGGCACTCGCCGTTCGCGAGCGCTCCATTACCGTGTTCCTGATCTTCCTGATTGCCGTCGCGGGGACCTTGGCGTTCTTCCAGTTGGGGCGTGCCGAGGACCCGCCGTTCACGGTCAAGCAGTTGACCGTCATCACCGCATGGCCGGGCGCGACCGCCCAGGAGATGCAGGACCAGGTTGCCGAGCCGCTTGAAAAGCGTCTGCAAGAACTGAAGTGGTACGACCGCACGGAAACCTACACCCGTCCTGGTCTGGCTTTCACCATGGTGTCACTGGTCGATCGCACGCCACCTTCGCAAGTGCAGGAGGAGTTCTATCAGGCGCGCAAAAAGCTCCAGGACGAAGCACTCAAGTTGCCGGCGGGTGTGATCGGGCCGATGGTC…	3081	PSF113_RS44215	1026	multidrug resistance protein AcrB/D/F
Pseudomonas fluorescens F113	289538..292585	plus	ATGAAAGGGCCTTTCAACCTATCCGAATGGGCCCTGCGGCATCAGTCGTTTGTCTGGTACCTGATGTTCGTTGCGTTGTTGATGGGCGTGTTTTCGTACATGAACCTGGGGCGCGAAGAAGACCCGTCGTTCACCATCAAGACCATGGTCATCCAGACCCGTTGGCCTGGTGCGACCCAGGAAGAAACCCTCAAGCAGGTCACCGACCGCATCGAGAAGAAACTCGAAGAGCTCGATTCCCTCGACTATGTAAAAAGCTACACCCGACCAGGAGAGTCGACGGTGTTCGTGTACCTGCGCGATACCACCGGGGCCAAGGAAATCCCCGAGATCTGGTACCAGGTGCGCAAGAAGATCAACGACATTCGCGGCGACTTTCCTGATGGCTTGCAAGGGCCT…	3048	PSF113_RS31450	1015	multidrug resistance protein AcrB/D/F
Pseudomonas fluorescens F113	1321267..1324332	plus	ATGGGTTTCAATCTTTCCGAATGGGCGCTGCGCAATCGCCAGATCGTACTGTTCCTGATGCTGTTGCTGGCCATCGTTGGCGCGCTTTCCTACACCAAGCTTGGCCAGAGCGAAGACCCGCCGTTCACCTTCAAGGCCATGGTCATCCGCACCAACTGGCCGGGCGCCACGGCCGAGGAAGTCTCGCGGCAGGTTACTGAGCGCATCGAAAAGAAGCTCATGGAAACCGGCGATTACGAAAGGATCGTCTCGTTCTCCCGGCCGGGCGAGTCTCAGGTGACCTTCATGGCACGCGACTCCCTGCATTCGGCGCAGATTCCCGAGCTGTGGTACCAGATCCGCAAGAAGATCAGCGACATCCGCCACACTTTGCCGCCGGGTATCCAAGGGCCATTTTTC…	3066	PSF113_RS35960	1021	multidrug resistance protein AcrB/D/F
Pseudomonas putida KT2440	1578244..1581396	minus	ATGTCGAAGTTCTTTATCGATCGCCCGATCTTCGCCTGGGTGATCGCCTTGGTGATCATGCTGGTCGGGGCCTTGTCCATCCTGAAGCTGCCGATCAACCAGTACCCCAGTATCGCGCCGCCAGCCATCGCCATCGCCGTGACCTACCCGGGCGCCTCGGCGCAAACCGTGCAGGACACCGTGGTGCAGGTGATCGAGCAGCAGCTCAACGGTATCGACAACCTGCGTTATGTGTCGTCGGAAAGTAACTCCGACGGCAGCATGACCATTACCGCCACCTTCGAACAGGGCACCAACCCCGACACCGCGCAGGTACAGGTACAGAACAAGCTGAACCTGGCCACCCCGCTGCTGCCGCAGGAAGTGCAGCAGCAAGGTATCCGCGTCACCAAAGCAGTG…	3153	PP_1385 (ttgB)	1050	multidrug resistance protein TtgB
Pseudomonas putida KT2440	3916219..3919347	plus	ATGCCGCAATTCTTCATCGATCGCCCGGTATTCGCCTGGGTGGTCGCACTGTTCATCCTGCTGGCTGGCGCGCTGGCCATCCCGCAACTGCCGGTGGCCCAGTACCCCAACGTGGCACCGCCGCAGGTGGAAATCTACGCCGTGTACCCGGGTGCCTCGGCGGCGACCATGGACGAAAGCGTGGTCAGCCTGATCGAACAGGAGCTCAACGGCGCCGACAACCTGCTGTACTTCGAGTCGCAGAGCAGCCTGGGCAGCGCCACCATCACCGCCACCTTCGCCCCGGGTACCCACCCGGACCTGGCCCAGGTCGACGTGCAGAACCGCCTGAAAGTGGTCGAGTCGCGCCTGCCGCGCCCGGTCACCCAGCAGGGCCTGCAGGTGGAGAAAGTGTCCACC…	3129	PP_3456 (mexB)	1042	multidrug resistance protein MexB
Pseudomonas putida KT2440	3214086..3217214	plus	ATGTCCAGGTTCTTCATCCATCGCCCGAACTTCGCCTGGGTCGTGGCGTTGTTCATTTCACTGGCCGGTTTGCTGGTGATTCCATCCTTGCCCGTGGCCCAGTACCCCAACGTGGCGCCACCGCAGATCTCCATCACCGCCTCCTACCCCGGCGCTTCGGCCAAGGTCATGGTGGAGTCGGTGACCAGCATCATCGAACAGTCGCTCAACGGCGCCAAGGGCCTGCTGTACTACGAGTCCACCAACAACTCCAACGGCGTGGCCGAAGTGATGGTGACCTTCGAGCCAGGCACCGACCCGGACATGGCGCAGGTCGACGTGCAGAACCGTTTGAAACAGGCCGAGGCACGCATGCCACAGGCGGTGCTGACCCAAGGGCTGAAAGTCGAGCAGGCCAGC…	3129	PP_2818 (mexD)	1042	multidrug resistance protein MexD
Pseudomonas putida KT2440	3878166..3881345	plus	ATGAACTTCTCGAAATTCTTCATTACCCGGCCGATCTTCGCCGCGGTGCTGTCGCTGGTGCTGCTGATCGCGGGTTCCATCTCGCTGTTCCAGCTGCCGATCAGCGAATACCCCGAAGTGGTGCCGCCCACCGTGGTGGTGCGCGCCAACTTCCCCGGCGCCAACCCCAAGGTCATCGGCGAAACCGTTGCCGCGCCGCTGGAGCAGGCCATTACCGGTGTGGAGAACATGCTGTACATGTCCTCCCAGTCCACTGCGGACGGCAAGCTGACGCTGACCATCACCTTCGCCCTGGGTACCGACCTGGACAACGCCCAGGTGCAGGTGCAGAACCGCGTCACCCGTACCCAGCCCAAGCTGCCCGAGGAAGTGACCCGTATCGGTATCACCGTCGACAAG…	3180	PP_3426 (mexF)	1059	multidrug resistance protein Mexf
Pseudomonas putida KT2440	4069060..4072158	minus	ATGAACCTCTCGCGCCTGTTCATCCTGCGCCCGGTCGCCACCACGCTGAGCATGCTGGCCATCGTGCTGGCCGGCCTGATCGCCTACAAGTTGCTGCCGGTTTCCGCCTTGCCGCAGGTGGATTACCCGACCATTCGCGTCATGACCCTGTACCCCGGCGCCAGCCCGCAGGTGATGACCAGCGCCGTCACCGCACCGCTGGAACGCCAGTTCGGCCAGATGCCGGGCCTGGAACAGATGGCCTCGACCAGTTCTGGCGGTGCGTCGGTGCTGACCTTGCGTTTCAACCTCGACATGAACATGGACGTTGCCGAGCAACAGGTGCAGGCCGCGATCAACGCCGCCAGCAACCTGCTGCCCAGTGACCTGCCGGCACCGCCGGTGTACAACAAGGTCAAC…	3099	PP_3584 (mdtB)	1032	multidrug resistance protein MdtB (MdtABC)
Pseudomonas putida KT2440	1045333..1048377	minus	ATGGCGTTCACCGACACGTTCATCCAACGCCCGGTGCTGGCCAGCGTGGTCAGCCTGCTGATTCTGCTGCTCGGCTTCCAGGCCTGGAACAAGCTGCAGATCCGCCAGTACCCGCAAATGGAAAACGCCCTGATCACGGTCACCACCGCCTACCCCGGGGCCAACGCCGAAACCATTCAGGGCTATATCACCCAGCCATTGCAGCAAAGCCTGGCCAGCGCCGAAGGCATCGACTACATGACCTCGGTGAGCCGGCAGAATTTCTCGATCATTTCCATTTACGCGCGCATTGGCGCCGACAGCGACCGGCTGTTCACCGAGCTGCTGGCCAAGGCCAATGAGGTGCGAAACAAGCTACCCCAGGACTCCGAAGACCCGGTACTGAGCAAGGAAGCTGCC…	3045	PP_0906	1014	multidrug resistance protein
Pseudomonas putida KT2440	2347794..2350877	plus	GTGAGGTTTACCGACGTCTTCGTGCGCCGCCCGGTGCTGGCGCTGGTGGTCAGCAGCCTGATCATCCTGATGGGGCTGTTTGCCATGGGCAAGTTGCCGATCCGCCAGTACCCGTTGCTGGAAAGCTCGACCATTACCATCAGCACCGAGTACCCCGGTGCCTCCGCCGAGTTGATGCAGGGTTTCGTGACGCAGCCGATCACCCAGGCAGTGTCGTCGGTCGAAGGCATCGACTACCTGTCCTCGTCGTCGCAGCAGGGGCGCAGCCTGATCACCTTGCGCATGGTGCTCAACCGCGATTCGACCCAGGCGCTGGCCGAAACCATGGCCAAGGTCAACCAGGTGCGCTATCGCCTGCCGGAAAAAGCCTACGACCCGGTGGTGGAACTGTCGGCAGGT…	3084	PP_2065	1027	multidrug resistance protein
Pseudomonas putida KT2440	4065956..4069063	minus	ATGAACCTGTCCGGGCCTTTCATTCGTCGCCCGGTGGCGACCATGCTGTTGAGCCTGGCGATCATGCTGCTGGGCGGGGTCAGCTTTGGCTTGCTGCCGGTGGCGCCTCTGCCGCAAATGGACTTCCCGGTGATCGTGGTGTCGGCGAACCTGTCTGGTGCCAGCCCCGAGGTCATGGCGTCCACCGTGGCCACACCGCTGGAGCGCAAGCTGGGCAGCATCGCCGGCGTCACCACGCTCACCAGCAGCTCCAACCAGGGTTCGACACGGGTAGTCATCGGCTTCGAGTTGGGCCGTGACATCGATGGCGCAGCCCGTGAGGTTCAAGCGGCGATCAACGCTACCCGCAACCTGCTGCCCAGTGGCATGCGCAGCATGCCCACCTACAAGAAGATCAAC…	3108	PP_3583 (mdtC)	1035	multidrug resistance protein MdtC (MdtABC)
Pseudomonas putida KT2440	1721368..1724433	plus	ATGGGTTTCAACCTTTCTGCCTGGGCGCTGCGCAACCGCCAGATCGTCCTGTTCCTGATGATCCTGCTGGCCGCCATTGGCGCCATGTCGTACACCAAGCTTGGCCAGAGCGAGGACCCGCCATTCACCTTCAAGGCCATGGTCATCCGCACCCTGTGGCCAGGCGCCAGCGCTGAAGAAGTGGCGCGGCAGGTGACCGAGCGCATCGAGAAGAAGCTGATGGAAACCGGTGAGTACGAGAGAATCGTCTCGTTCTCTCGCCCCGGCGAATCGCAGGTTACTTTCATGGCCCGCGACTCGCTGCACTCCAAGGACATCCCCGAGTTGTGGTACCAGATCCGCAAGAAGGTTGCGGACATTCGCCACACCTTGCCGCCGGAGATCCAGGGCCCGTTCTTC…	3066	PP_1517	1021	multidrug resistance protein
Pseudomonas putida KT2440	2753675..2756821	plus	ATGTTCGAACGCCTGATTCAATTTGCCATCGAGCAGCGCCTGGTGGTGATGCTGGCCGTGGTCCTGATGGCCGCGGTGGGTATCCACAGCTACCAGAAACTGCCGATCGATGCTGTGCCGGACATCACTAACGTCCAGGTGCAGATCAACACCGCCGCCCCCGGCTATTCGCCGCTGGAGACCGAGCAGCGCATCACCTTTGCCATCGAGACCGCGATGGCTGGCCTGCCAGGGCTCAAGCAGACCCGCTCGCTGTCGCGCTCGGGCCTGTCGCAAGTCACGGTCATTTTCGATGATGGCACCGATATCTTCTTCGCCCGCCAACTGGTCAACGAGCGCCTGCAGGTGGCCCGCGAGCAATTGCCTGAGGGCATCGAGGCGGGCATGGGGCCGATCTCC…	3147	PP_2410 (czcA-II)	1048	cobalt-zinc-cadmium resistance protein CzcA
Pseudomonas putida KT2440	46213..49374	minus	ATGTTTGAACGTATCATCAGATTCGCCATCGAGCAGCGCATCGTAGTAATGATCGCCGTTCTGATCATGGCGGGTATCGGTATCTACAGCTATCAAAAGCTGCCCATCGATGCGGTACCCGATATCACCAACGTCCAGGTGCAGATCAACACTGCAGCGCCTGGTTACTCGCCCTTGGAAACCGAACAACGGATCACGTTTCCAGTTGAAACGGCCATGGCCGGTCTCCCGGGCCTTCAGCAGACCCGTTCCCTGTCTCGCTCTGGCCTGTCTCAGGTCACCGTGATCTTCAAGGATGGCACTGACATCTTCTTTGCCCGCCAGTTGATCAACGAGCGGCTGCAGGTTGCGAAGGAACAGCTGCCAGAAGGTGTAGAGGCCGTCATGGGTCCGGTATCT…	3162	PP_0043 (czcA-I)	1053	cobalt-zinc-cadmium resistance protein CzcA
Pseudomonas putida KT2440	6140265..6143423	plus	ATGATCGAAAAACTGATTCGTTGGTCAGTGAGCAATCGCATGCTGGTTCTGCTCGCCACCTTGTTCCTGATGGCCTGGGGGATATTTTCGCTGCGCAGCCTGCCGATCGATGCCCTGCCGGATTTGTCAGACGCCCAAGTGATCATCCGCACCTCCTACCCAGGACAAGCACCTCAGATCGTCGAAAACCAGGTCACCTACCCGCTGACCACCACCATGCTATCGGTGCCGGGAGCCAAGACCGTGCGGGGCTTTTCCGCCTTCGGCGACAGCTTCGTTTATGTGATTTTCGAAGATGGCACGGATCTGTACTGGGCGCGCTCCCGCGTGTTGGAGTACCTCAGCCAGGTTCAGTCACGCCTACCCGCAACGGCCAAGCCAGCACTCGGGCCGGACGCC…	3159	PP_5387 (cusA)	1052	copper/silver efflux system CusA
Pseudomonas putida KT2440	5897834..5900887	minus	ATGAAAGGAAGCTTCAACCTGTCCGACTGGGCACTCAAGCATCAATCGTTCGTCTGGTACCTGATGTTCGTTAGCCTGTTGATGGGGATTTTTTCCTACTTCAACCTGGGCCGCGAGGAAGACCCGTCGTTCACCATCAAGACCATGGTCATCCAGACCCGGTGGCCCGGTGCGACCCAGGACGAAACCCTGTACCAGGTTACCGACCGCATCGAGAAGAAGCTCGAAGAACTCGACTCGCTCGACTACACCAAAAGCTACACCCGCCCTGGCGAATCCACGGTCTACGTGTACCTTCGCGATACCACCAAGGCCAAGGACATTCCGGATATCTGGTACCAGGTGCGCAAGAAAATCCAGGATATTCGTGGCGAATTTCCCGCCGGTATCCAGGGGCCG…	3054	PP_5173	1017	multidrug resistance protein
Tolumonas auensis DSM 9187	399148..402294	minus	ATGTCCAGATTTTTTATTGATCGCCCGATTTTCGCCTGGGTAATCGCAATAGTGATCATGCTTGCCGGGGCACTGGCAATTAAGTCTTTACCCATAGAGCAATATCCGACGATTGCTCCACCATCCGTGCGTATCAGTACCAGCTACCCGGGAGCCTCAGCTCAGACTGTAGAAGACAGTGTGACCCAGGTACTGGAACAAAACATGACCGGTATTGATAACCTGCTGTATATGTCATCGCAAAGTGACTCCAGCGGCAATGTGACGGTCTCCTTAAGTTTTCTTGCCGGTACCAATGCCGATACAGCGCAGGTCCAGGTACAGAACAAGGTGCAGCAGGCGTTAAGCTCGCTGCCACAAACAGTACAGGATCAAGGGGTTCGCGTAGAAAAATCCACC…	3147	TOLA_RS01865	1048	multidrug resistance protein
Tolumonas auensis DSM 9187	2517450..2520521	minus	ATGCAACTCTCGATGTTATCTATCCGCCGGCCGGTGATGACTTGCCTGCTGATGGCATTCTTTACGCTGTTTGGCATTCTGGCTTACCGGGCATTGCCGGTCAGTGAATTACCGCAGATCGACTTTCCGACTATTAACGTCACAGCCAGTTTGTCAGGGGCGTCACCGGAAACGATGGCTTCGGCGGTCGCAACACCACTGGAAGGGCAGCTGGCGACCATTTCCGGTATCGATAACATTAGCTCCTCGAGTTCTCAGGGTATCACCCGGATCACGCTGCAATTTGATCTCGACAGAAATATTGATGCGGCAGCGCTGGATGTGCAGAGTGCGCTCAGCTCCGCACAACGCAAATTGCCCCAGAACATGACGTCATCGCCGTCGATGCGTAAATCGAAT…	3072	TOLA_RS11660	1023	multidrug resistance protein
Tolumonas auensis DSM 9187	3191136..3194210	plus	ATGCGTTTTACTGATCTCTTTATCAGGCGGCCCGTGTTGGCCGTGACTATCAGTCTGATGATGGTGTTATTCGGACTGGAAGCCTTGCGTGGCATGGCGATCCGCGAATATCCGAAAGTCACCAATACGGTGATCACGGTCACCACCAACTATTACGGTGCCAGTGCTGACGTTATTCAGGGCTTCATCTCCCAGCCGGTCGAACAGGCTATCGCGCAGGCGGAAAACATTGACTACATGACCTCGCGCAGTCAGCTGGGGCGTTCCACCATTACGGTGAATATGCGTCTGAATACCGATCCGAACGCGGCGCTGGCGGATGTACTGGCCAAGGTGAACTCGGTACGTTCACAGCTGCCGAGAGAAGCGGATGATCCGAGTATCACCTCCTCCACCGGT…	3075	TOLA_RS14920	1024	multidrug resistance protein
Tolumonas auensis DSM 9187	3272315..3275425	minus	ATGTTACAGGGCCTGATCCGCTGGTCGCTGCATAACCTGTTTCTGGTGCTGCTGCTGACCTTGCTTACTGTTGCCGGTGGGATCTACGCGGTGATGAAAACCCCGCTGGATGCTATTCCGGATCTCTCTGATGTGCAGGTGATCGTGTATACCGACTATCCCGGCCAGGCGCCGCAGGTAGTGGAGGATCAGGTCACCTATCCGCTGACCTCGGCACTGCTGTCGGTGCCGAAAGCCAAAGTGGTGCGGGGTTACTCCTTCTTCGGCTCTTCCTTCGTATATGTCATTTTCGATGATAATACTGACCTCTACTGGGCTCGTTCGCGGGTACTGGAATACCTGAACGGTGTGTCCGGTAAGTTACCGACTGGTATCACACCGACACTGGGGCCGGATGCT…	3111	TOLA_RS15335	1036	heavy metal transporter (CusA/CzcA family)
Tolumonas auensis DSM 9187	2802557..2805718	plus	ATGCACCCTGAATCCGGTATCTCCGGACGGATTGCCCGTCAGTTTCTGCATTCCCCCATTACGCCGTTACTGGCGCTGCTCGGGCTATTGCTCGGTATCGCGGCAGTCCTGATCACGCCGAAAGAGGAAGAACCGCAGATTGAAGTAACCTTTGCGGATATTTATATCCCCTTCCCCGGCGCCAGCCCGCAGGAGGTTGAAAAGCTGGTGACACTGCCTGCCGAGCAGGTGTTATCCGAAATGAAAGACATCGACACCATGTATTCGTTTTCACAGCCGGGTGGTGCCATGCTGATTGTGGCCTTCAAGGTCGGTAAACCGCGGCAGCAGGCACTGGTCGATCTTTACAATCAGCTGGATTCGAACAAGGACTGGTTACCCGCAGGTTTAGGTGTCGGT…	3162	TOLA_RS13065	1053	multidrug resistance protein AcrB/D/F
Cellvibrio japonicus Ueda107	1706828..1709974	minus	ATGGCCCGTTTTTTTATTGATCGCCCGATTTTTGCCTGGGTGATTGCCCTGGTTATCATGCTGGCGGGGGTTCTTTCCATTAGCGCCCTGCCCATTGCACAGTATCCATCGATCGCACCACCGGCAATCAGTATTTCAGCTACCTACCCCGGCGCCTCTGCACGCACCCTGGAAGATTCTGTGACCCAGGTTATCGAGCAGAAGATGAAAGGCCTGGATGGCCTGATGTATATGTCATCCACCAGTGAATCCAGCGGTACAGTCACCCTGATGTTGACCTTTACTGCCGATACCAACCCGGATATCGCCCAGGTCCAGGTGCAAAACAAGCTGGCATTGGCCACACCCCTGTTGCCCCAAGAGGTGCAGCGCCAGGGGGTGACTGTCGCCAAATCTGCA…	3147	CJA_RS07195	1048	multidrug resistance protein
Cellvibrio japonicus Ueda107	2713376..2716492	minus	ATGATACTCTCGGATGTTTCTATCAAGCGACCGGTATTTGCCTCTGTACTGTCCATGCTGTTGATCGCGTTTGGTTTGGTTGCCTTTGAGCGGCTGACATTGCGCGAATACCCCAATATTGACCCACCTGTTGTTTCTATTCGCACGACTTATCCCGGTGCTGCGGCCAACATTGTTGAAACCCGTATTACCAAGGTGCTCGAAGATCGTATCTCGGGTGTGGAAGGGATACGTTTTATTGAATCGTCCAGTGAGAACGGTATTTCCAATATCGTGGTTCAGTTTGATACCGGGCACGATATGGATGCTGCCGCCAACGATATTCGCGATCGTGTATCCCGCGCTCTGGGTAACTTGCCGGATGAGGCTGATCCACCGGAAGTGCAAAAGGTCAGCTCC…	3117	CJA_RS11430	1038	multidrug resistance protein AcrB/D/F
Cellvibrio japonicus Ueda107	468026..471109	minus	ATGAGTATTTCCAAACCCTTTATCCTGCGCCCGGTCGCCACCTCCCTGGTGATGCTGGCGCTGTTGCTGGCTGGCCTGCTGGGCTACCGGCTGCTGCCGGTGGCCGCCCTGCCCCAGGTGGATTACCCGATCATCCAGATATTCACCTTCAACCCCGGTGCCAGCCCCGATGTGATGGCACGCACCATTACCGCCCCGCTGGAGCGCAGCCTGGGACAGATTCCCGGGGTGAAGCAAATGTCCTCCACCAGCTCTACCGGTGCCTCCATTATTACCTTGCAGTTCCTGCTGGAAATTGACCTGGGTGTCGCCGAGCAGGAAGTACAGGCGGCACTGAATACCGCCAGCAACCTGCTACCCGGTGATCTGCCCACACCGCCGGTATATCGCAAGGTCAAC…	3084	CJA_RS01835	1027	multidrug resistance protein (MdtABC)
Cellvibrio japonicus Ueda107	2844335..2847424	minus	ATGAAATTTACGGATATTTTTATTCAGCGTCCGGTGCTCTCTATCGTGGTGAGCCTGTTGATTCTGATCCTGGGGATACAGGCCGCCAGTAGCCTCTCGGTGCGCCAATATCCCCGCAGTGATATTGCAGTGATTACAATCGAAACCGTGTATGTCGGCGCCAACGCCGAACTGATTCGCGGTTTTATTACTGCACCTATCGAGCGCGCTGTGGCGTCGGCAGAGGGGATTGATTACATCGCCTCTTCCAGTGTGATGGGCATGTCCACCATCAAGGTACACCTGCGCCTTAACTACGATCCGCTCAAGGCAATGACAGAGATTTCGGCCAAGGTGAACCAGGTGCGCGGCAACCTGCCACCGGAGGCCGAGGTTCCTGCCATTCGTGTGGATTCAGCC…	3090	CJA_RS11960	1029	multidrug resistance protein AcrB
Cellvibrio japonicus Ueda107	464946..468029	minus	ATGACCATTGCCGAACCCTTTATCAAGCGCCCCGTTGCCTCCTGCCTGGTGGCACTGGGGATAGTGCTGCTCGGTTTGCTGTCCTGGCGCATGCTGCCGGTAGCGCCCCTGCCCCAGGTGGATTTCCCCGCCGTGCAGATCTACGCGGCACTGCCCGGCGCCAGCCCGGAGAGCATGGCAGCCACCGTTGCCACGCCACTGGAGCGCGCCCTAGGCAGCATTCCCGGCGTCACCGCTATCAACTCCAACTCAACCCAGGGCTCTACTTTCATCTGGGTTGAATTTACCCTGGACCGCGACCTGGACTCCGCCGCGCGCGACGTCCAGGCCGCACTTAACGAGGCGCGCGGCCAACTGCCGGCGGGTATGCCGGGCAATCCCGGCTACCGTAAGATCAGC…	3084	CJA_RS01830	1027	multidrug resistance protein AcrB
Cellvibrio japonicus Ueda107	4434888..4437974	minus	ATGATTAATGCCCTATTGCAAACGTCCATCCAGCGACGCTGGCTGGTCATGGTCGCCGTGTGTGCCCTGATTGGTTTTGGGCTCTGGAATTACCAGCGCCTGCCCATCGATGCGGTACCTGATATCACCAATGTACAGGTGCAAATTAATACCCAGGCCCCTGGCTATTCACCGCTGGAAACCGAACAGCGTATTACCTATCCGGTAGAAAACGCGCTGGCCGGTATTCCCAGGCTCTCCTATACCCGCTCCATCTCGCGCTATGGTTTGTCGCAGGTAACGGTGGTATTTGAAGAGGGCACCGATATTTATTTTGCGCGCAATTTAATTAACGAACGGCTCTCGGTGATCCAGCGCGAATTACCGGAAGGCCTGGTTCCGGTGATGGGGCCCATAGCC…	3087	CJA_RS17805	1028	heavy metal transporter (CusA/CzcA family)
Cellvibrio japonicus Ueda107	2091862..2095008	plus	ATGATTAGCCGGTTGATTCATTGGTCTGTCGCCCACCGGGTTTTGGTGCTTTTAACCTCGCTGTTGCTCAGCGGCTGGGGAGTTTGGGCCATCAAATCCACACCCATTGATGCCTTACCCGACTTATCGGATGTGCAAGTCATTATCCGCACCAGCTTCCCCGGCCAAGCGCCCGAGCTGGTGGAAAACCAGGTGACTTACCCCTTGGCCAGCAAAATGCTTTCGGTGCCCGGCGCTAAAACCGTGCGCGGTTATTCAATGTACGGCGATAGTTTTGTGTATGTTTTGTTTGAGGATGGCACCGATCTTTACTGGGCGCGCTCCCGCGTTTTGGAGTCCTTGAGCCAAATGCAAGCGCAGCTACCGGCCAGCGCCACTCCGGCATTGGGGCCGGATGCC…	3147	CJA_RS08930	1048	heavy metal transporter (CusA/CzcA family)
Cellvibrio japonicus Ueda107	2105019..2108135	plus	ATGATTGATGCATTGATCCGATTTTCCATCGCGCGCCGATGGCTAATTATGGTGTTTGTTGCACTCATTACCGTAGCCGGAATCTGGAATTACCAACGTTTGCCTATCGATGCGGTACCCGACATCACCAACGTACAAGTCCAGATCAACACCCAAGCACCGGGTTATTCGCCACTGGAAGTCGAACAGCGTATTACCTATCTCGTTGAAGTTGCTATCGCCGGGCTTCCTCATGTGGAAAGTACCCGGTCTATTTCCCGTTACGCCTTGTCACAGGTGACCGTGGTATTTGAGGACGGCACGGATATTTACTTTGCTCGCAATATCCTCAATGAACGATTGCAACAAGCGAAAAGCCAGATGCCTGCGGGTATTGAGCCAGAGATGGGGCCCGTAGCT…	3117	CJA_RS08985	1038	heavy metal transporter (CusA/CzcA family)
Shewanella sp. W3-18-1	4559619..4562753	minus	ATGGCACGTTTTTTTATTGATCGCCCCATCTTTGCGTGGGTGATCGCCTTAATTATTATGTTGGCGGGGATCCTATCAATCCGTTCTCTGCCAGTGTCTCAATATCCGAGCATTGCACCTCCAACTGTGGTGATCAGTGCTAACTACCCCGGCGCTTCGGCTAAGATTGTTGAGGACTCAGTCACTCAGGTTATTGAGCAGCGGATGACGGGGATCGACCATCTGCGCTATATCACTTCAACCAGTGATAGTTTTGGTAACGCGTCTATTACCCTAACCTTTAACGCAGAAGCCGATGCCGACATTGCACAGGTTCAGGTTCAAAACAAGTTGCAAGGGGCGATGACGCTGCTGCCACAGGAAGTGCAATCACAGGGCGTTAATGTTAACAAATCCAGC…	3135	SPUTW3181_RS20635	1044	multidrug resistance protein
Shewanella sp. W3-18-1	4673290..4676421	minus	ATGCCCCAGTTTTTCATCAACCGCCCAGTATTTGCTTGGGTGATAGCCTTATTTATCGTACTGATTGGCGTCATCGCCATTCCAAAATTACCCATCTCCCGCTACCCCTCAGTGGCACCCGTGTCGGTGAGCATTTATGCCGCTTATCCTGGAGCCACGCCACAGACACTTAATGACTCTGTAGTAAGCCTTGTCGAGCGTGAACTATCGGGGGTAAAAAACCTACTGTACTTCGAATCATCGGTGGACAGCTCGGGCAGTGCACAAATAACCGCTACCTTCAAACCAGGCACTGACGCGGAAATGGCCCAAGTTGATGTGCAAAATCGTATTAAGGCTGTCGAACCACGCCTACCTCAAGTTGTACGGCAGATCGGTCTGCAGGTTGAGTCGGCCGCT…	3132	SPUTW3181_RS21125	1043	multidrug resistance protein
Shewanella sp. W3-18-1	1280019..1283210	plus	ATGAATTTCCCCCGTTTCTTCATCAACCGCCCTATCTTCGCAATCGTCCTTTCGGTGCTGATGCTGATCGCGGGCGCGATCAGCTACTTCCAGTTGCCACTGAGCGAGTACCCTCAGGTTACCCCCCCAACGGTACAGGTCACGGCGAGCTATCCCGGCGCCAATCCGCAAGTGATTGCCGACACCGTGGCATCGCCGCTAGAGCAAGCCATCAACGGCGTGGAAGGCATGATGTACATGCAGTCCCAGATGTCCACGGACGGAAAGATGGTGCTCACCATCTCTTTCGAGCAACACATCAACGCCGATATCGCGCAAATCCAGGTGCAGAACCGGGTGTCGCGTGCGCTACCCCGGTTGCCACCCGAGGTCCAACGCATCGGCGTTGTGACTGAGAAG…	3192	SPUTW3181_RS05845	1063	multidrug resistance protein
Shewanella sp. W3-18-1	1378837..1382013	plus	ATGTTGTCGCAATTTTTCATTAAAAGACCGATATTTGCAGCCGTGCTGTCATTGCTGTTTCTTATCACTGGGGCGATTGCCGTTTGGCAGTTGCCTATTACCGAATATCCAGAGGTGGTACCGCCAACGGTAGTGGTCACCGCAAACTACCCTGGCGCTAACCCTAAAGTGATTGCCGAAACGGTTGCCTCGCCCCTAGAGCAAGAAATCAACGGCGTCGAAGATATGTTGTATATGTCATCCCAAGCGACCTCTGATGGACGGATGACCTTAACCATCACTTTTGCCATCGGCACCGATGTCGATAGGGCACAAACCCAAGTGCAGAGCCGAGTGGATAGGGCTATGCCACGTTTACCTCAGGAGGTACAACGTCTTGGTATTGTTACTGAAAAATCA…	3177	SPUTW3181_RS06295	1058	multidrug resistance protein
Shewanella sp. W3-18-1	2672790..2675885	minus	ATGATACTGACTGATCTTTCGGTTAAACGACCGGTTTTTGCATCTGTCATTAGTCTCCTTGTGGTTGCTTTTGGTCTCGTCTCTTTCGATAAGTTGCCATTGCGGGAATATCCTAATATCGACCCGCCAATTGTTTCCATAGAAACCAATTACCGTGGCGCCAGTGCCGCAGTGGTTGAGAGCCGTATCACCCAACTGATTGAAGACAGGATCAGTGGCGTAGAAGGTATTCGTCATGTCAGCTCATCGAGTAGCGATGGTCGCTCTTCGGTAACATTAGAATTTGATATCAGCCGAAATATTGAAGATGCGGCTAACGATGTACGCGACAGAATCTCAGGATTACTCGATAACTTGCCAGAGGAAGCCGATCCCCCTGAAGTGCAAAAAGCCAATGGT…	3096	SPUTW3181_RS12075	1031	multidrug resistance protein AcrB/D/F
Shewanella sp. W3-18-1	1314429..1317551	minus	ATGATTGAATCCATGTTGCGCCTGGCTATTGCGAGGCGGTATCTATTTTTAATGCTGACACTGTTGATTATTGCCATTGGTAGCTGGAGCTACCAACAGTTACCGATTGATGCAGTGCCGGATATTACTAACGTTCAGGTACAAATAAACACGGCGGCACCGGGTTATTCGCCACTTGAAGCAGAGCAGCGTATTACCTATCCGGTAGAAACTGCCCTGTATGGCTTACCCAATTTAAGTTATACCCGCTCATTGTCACGCTATGGCTTGTCACAGGTAACGGTGGTGTTTGAAGAAGGCACGGACATCTACTTTGCCCGCAATTTAATCAACACCCGGTTAAGCGCTATCAAGGATATGTTGCCTGAGGGCATAGAGCCTGAAATGGGCCCTATTTCA…	3123	SPUTW3181_RS06015	1040	heavy metal transporter (CusA/CzcA family)
Shewanella sp. W3-18-1	378798..381941	plus	ATGTTGGAATCGATTTTACGCATTTCGATAAAGCGAAAATTCCTAGTGCTGGTGATGGTATTAGCTTTAGCCGGATTAGGCATATGGAACTTCACTAAATTGCCGATTGATGCGGTGCCGGACATCACCAATGTGCAGGTGATGATCAACACCGAAGCCCCAGGTTATACCCCGCTTGAGATTGAGCAACGGGTCACCTTTCCCTTGGAAACCGCTTTGGCAGGTTTACCTGGGCTAACTTACACACGTTCCGTTTCTCGCTATGGCTTGTCTCAAGTGGTTGCCATATTCAGTGACGACACGGATGTGTATTTTGCCCGCCAGCTCGTGAACGAACGATTATCCGCAGCCCGTGCTGAATTGCCTGTAGGACTTGAGCCGCAGCTTGGGCCTATTGCG…	3144	SPUTW3181_RS01825	1047	heavy metal transporter (CusA/CzcA family)
Shewanella sp. W3-18-1	1384915..1388055	minus	ATGTGGCTATCCGATGTTTCAGTTAAACGCCCCGTCGTTGCAATCGTATTAAGCCTATTGTTATGCGTATTCGGGTTTGTATCTTTCACTAAGCTATCGGTGCGTGAAATGCCCGATGTCGAAAGCCCAGTGGTCACCATCAGCACCAGCTATTCAGGTGCTTCTGCGGCCATTATGGAAAGCCAAATCACTAAAACTCTGGAAGATGAATTAACAGGGATCAGCGGCATAGATGAAATCACCTCTACTACACGTAATGGTAGCTCGCGCATCACGGTGAAATTCCTGCTTGGCTGGAATTTAACAGAAGGTGTAAGCGATGTCCGTGATGCGGTTGCCCGCGCCCAACGTAGGCTCCCTGAAGATGCGAAGGACCCCGTTGTATCTAAGGATAATGGT…	3141	SPUTW3181_RS06315	1046	multidrug resistance protein AcrB/D/F
Shewanella sp. W3-18-1	4495082..4498231	plus	ATGTTAAAGTACATTATCGAAGCCTCCATCAGACAACGACTTATGGTGTTGATCATTGCCATCATGATCACTGTCTGGGGCGTACAAGAGTTGCGTAAAACGCCACTCGATGCCTTGCCCGATCTGTCGGATGTGCAAGTGATTATTAAAACGTCCTATCCTGGGCAAGCGCCTAAATTGGTAGAAGAACAAGTCACTTATCCTTTATCTACGGCCATGTTAGCTGTACCCGGTGCCAAAACGGTACGTGGCTATTCCATGTTCGGCGACTCCTATGTCTATGTGATTTTCGAAGATGGCACAGATATCTACTGGGCGCGCTCACGGGTATTAGAATACTTAAGTCAGATCAGTAGCCGTTTACCCCAAGGCGTACAACCGTCCCTTGGCCCCGATGCC…	3150	SPUTW3181_RS20350	1049	heavy metal transporter (CusA/CzcA family)
Shewanella sp. W3-18-1	3954384..3957467	plus	ATGAATATTGCTGAATACTCCATTCGCCACAAAGTCATTAGCTGGATGTTTGTGTTACTCCTATTAATTGGTGGTGGCATCAGCTTTACGGGATTAGGGCAGTTAGAATTTCCCGAATTTACCATCAAAGAAGCCCTAGTGATCACGGCTTATCCCGGTGCCTCGCCAGAACAAGTTGAAGAAGAAGTTACCCTACCGCTGGAAGATGCCCTACAACAACTCGATGCAGTCAAGCATGTGACCTCTATTAACAGTGCGGGTTTGTCACAAATCCAAATTGAGATCAAAGACAGTTACGATAAAACTAGCCTGCCACAGGTATGGGATGAAGTGCGCCGTAAAGTCAATGATACTGCGGGCCAATTACCTCCAGGCACAGGGACCCCACAAGTCATGGAT…	3084	SPUTW3181_RS18030	1027	multidrug resistance protein AcrB/D/F
Shewanella sp. W3-18-1	763093..766191	plus	ATGCGGTTGCCTGAGGTTTGTATTCGTCACCCTATATTTGCTTCTGTACTCAGTATTATGGCTGTTCTACTGGGGTTAATTGCCTTTCACAAACTCGATATTCAATATTTCCCTGAGCACACGACTCACTCGGCATCGGTAAATGCATCGATTGCAGGGGCTAGCGCCGATTTTATGTCGAGCAATGTCGCCGATAAGTTGGTTGCTGCCGCATCTGGATTAGATAAAGTCGATACCATGTCGACCGACTGTAGTGAGGGCCGCTGCTCGTTAACGATTAAATTTAAAGATGACACTACCGATATTGAATACACCAACTTAATGAATAAGTTGCGTAGTAGCGTTGAAGGGATTAACGATTTCCCCCAGAGCATGATAGATAAGCCCACAGTGACAGAC…	3099	SPUTW3181_RS03570	1032	multidrug resistance protein AcrB/D/F
Shewanella sp. W3-18-1	3754491..3757682	plus	ATGGAGACTCCAAAAGGGATTATCGCTTGGTTTGCCCGAAACAGTGTGGCAGCTAACCTTTTGATGTGGGCGCTACTGATTGGCGGCCTTTTTAGTACCGTACTGATCAATAAGGAAGTATTTCCTTCATTCAACCTGAATTTACTGAGTATCTCTGTCGCATACCCAGGCGCTGCCCCTCAGGAAATTGAAGAAGGCATCAATATCAAAATTGAAGAAGCCATCCAAGATATCAATGGCATTAAGAAGGTGACTTCGGTTGCCAGTGAAGGTGTAGGATCAATTACCATCGAAGTTGAAGATGGCTACGATGTACAAAACGTCTTAGACGAGGCCAAACTTAGGCTAGATGCTATCTCCACCTTCCCTGTGAATATCGAAAAACCCAATATTTATCAG…	3192	SPUTW3181_RS17075	1063	multidrug resistance protein AcrB/D/F
Shewanella sp. W3-18-1	1992194..1995445	minus	ATGTCAATTATTAGCACCTCGGTTAAGCGGCCAGTCACAGTATGGATGTTTATGCTGGCAGTAATCTTATTCGGAATGGTCGGTTTTTCTCGCTTGGCTGTGAAATTACTTCCTGACTTAAGCTATCCAACCCTCACGATTCGCACTACCTATGATGGTGCTGCGCCCGTTGAAGTAGAGCAGCTGGTCTCCAAACCTATTGAGGAAGCAGTTGGTGTTGTTAAGGGCCTACGAAAAATTAGCTCTATTTCCCGTTCAGGCATGTCGGACGTTGTGCTTGAATTTGAATGGGGTACCACTATGGATATGGCAAGTTTAGATGTACGTGAAAAGCTCGACACTATTGCCCTACCACTCGATGTTAAAAAACCACTCTTACTGCGCTTTAACCCAAATCTT…	3252	SPUTW3181_RS09045	1083	multidrug resistance protein AcrB/D/F
Shewanella sp. W3-18-1	1740289..1743516	minus	ATGAAACAGGAACCGACTTTGCACACCACACTTGGCATTTCCGGCAAAATTGCTGCAGCATTCCAAAATAGTGCGATCACCCCATTATTAGCACTACTTGGGCTGCTATTGGGATTGTTCGCTATTCTGGTGACACCAAAGGAAGAAGAACCGCAAATTGATGTCACTTTTGCCGATGTTTTTATTCCCTTTCCCGGGGCGACGCCAACTGAGGTTGAAAACTTAGTCACTCTCCCTGCCGAGCAAGTGATTTCCGAAATAAAGGGAATAGATACCCTTTATTCTTTTTCCCAACCCGACGGCGCGTTGATCATTGTGATCTTTAAAGTTGGCGTCGCACGTAACGATGCCATTGTTAGCCTGTATAACCAAATTTATTCCAATATGGATAAATTGCCC…	3228	SPUTW3181_RS08015	1075	multidrug resistance protein AcrB/D/F
Shewanella sp. W3-18-1	1558640..1561717	minus	ATGATCAAAGCCTTTGTCGAAAATGGTCGTTTAGTCAGTCTCGTGATCGCTCTCCTTATCGTTGCGGGTTTAGGCGCGATATCGAGTCTACCCCGTACGGAAGATCCCCATATTACCAACCGTTTTGCTTCCGTGATCACCTCCTATCCCGGCGCTTCTGCTGAAAGAGTTGAAGCCTTAGTCACTGAAGTAATAGAAAATCAGCTTAGACGATTAGAGGAAATTAAGCTCATTCAATCGACTTCAAGGCCAGGGGTGTCAGTTATTCAATTAGAACTAAAAGATACCGTGATGGAAACAGCACCAGTATGGTCACGGGCGCGTGATTTATTAGCCGATGCAAAGGCCAATCTACCCAATGGCATTCAAACACCCACCTTAGATGACCAGATTGGTTAT…	3078	SPUTW3181_RS07115	1025	multidrug resistance protein AcrB/D/F
Shewanella sp. W3-18-1	1989150..1992197	minus	ATGAACCTCACTCGTTTAGCCATTAAACGCCCTGTCACTACCAGCATGTTTTTCTTTGCTATTTTGCTTTTTGGGCTAGTATCTAGTCGCCTATTACCATTGGAAATGTTCCCCGGTATCGATATCCCACAGATAGTGGTGGAAGTGCCTTACAAAGGCTCGACACCTGCGGAGGTTGAGCGAGATATCACGAAGATTTTGGAAGAATCACTCGCTACTATGGGGGGGATTGATGAGCTTGAATCAGAGTCCTCCCAAGAAGGCGCCGAAATCGAAATCAACATGAAGTGGGGCGAAAACGTTGCCACTAAGAGCTTAGAAGCGCGGGAAAAAATTGATGCGGTAAGGCACTTACTCCCCAAGGATGTTGAGCGTGTTTTTATTCGTCAGTTCTCTACT…	3048	SPUTW3181_RS09040	1015	multidrug resistance protein AcrB/D/F
Shewanella sp. W3-18-1	656669..659896	minus	ATGTTGCAAAAGTTAATCGAAGCCGCGATTAAAAATCGGCTGTTAGTGGTATTGGCTCTGCTCGCCGTGATTGTGGGCTGTGTGGCCATGCTGCCAAAATTGAATCTCGATGCCTTTCCCGATGTGACTAACGTGCAAGTGACCATCAATACTGCGGCCGAAGGCTTAGCCGCAGAAGAGGTGGAAAAGCTCATCAGTTATCCGGTGGAATCGGCCATGTACGCCCTCCCTGCGGTGATTGAGGTGCGCTCGTTATCGCGTACTGGTTTGTCGATTGTGACTGTGGTATTTGCCGAGGGGACAGATATTTACTTCGCTCGTCAGCAAGTGTTTGAACAGTTGCAGGCGGCGCGGGAGATGATCCCAAGCGGCGTCGGAGTGCCTGAAATCGGCCCGAAT…	3228	SPUTW3181_RS03115	1075	heavy metal transporter (CusA/CzcA family)
Proteus mirabilis HI4320	161877..165035	minus	ATGCCTAAGTTTTTTATAGACAGACCAATATTTGCGTGGGTAATTGCCATAATTACCATGCTTGCTGGTCTTTTGGCACTCATCAAACTGCCTGTTGCACAATATCCAACGATTGCACCGCCAGCGATTTCCATCTCTGCGGTCTATCCAGGAGCTGATGCAACCACGGTACAGAATACTGTAACCCAAGTTATCGAACAGAATATGAATGGTATCGATAACATGGTTTATATGTCTTCAACCAGTGATTCTGCAGGTATGATGAATATCACGCTGACCTTTGAAGCTGGTACTGACCCTGATATTGCGCAAGTCCAAGTGCAAAATAAATTGCAATTGGCAATGCCTCTTTTACCTCAGGAAGTACAACAACAAGGGATTAGTGTCGATAAATCTTCT…	3159	PMI_RS00635	1052	multidrug resistance protein
Proteus mirabilis HI4320	3934196..3937330	plus	ATGTCTCGATTTTTTATTAATCGGCCAATACTTTCGTGGGTGATGGCTATTGTTATTATGATTGCAGGAGGATTGTCGTTAATAAAACTTCCTGTGAGTCAATATCCTGAAATTGCAGCTCCAGCGATAATGATCACCGCAGTTTATCCCGGTGCATCGGCTGAAACAGTGCAAGACACGGTTGTTCAAGTTATTGAGCAAGAGCTTAGCGGATTAGATGGCTTCCGTTATTTAAGTTCAAATAGTAATACGGATGGTAGCTTTGAAGTTATCGCCACTTTTGAACAAGGTACGGATAGTGATATTGCGTTGATGCAGGTACAAAATAAACTGCAATTAGCAACTCCTAAGTTACCCCTTGAAGTACAACGACAAGGGATGAGGGTAGTGAAATTCCAG…	3135	PMI_RS17910	1044	multidrug resistance protein
Proteus mirabilis HI4320	1689478..1692609	plus	ATGAGCGAAAAAATCCCCGCTACAGGTGGTGGGCCATCTCGTTTATTTATTTTACGTCCAGTGGCAACAACGCTGTTTATGGTCGCGATTTTATTAGCAGGAATTGTCGGTTATCGTATGCTGCCAGTGTCGGCATTACCTGAAGTTGATTATCCGACCATTCAAGTCGTCACACTCTATCCTGGGGCAAACCCCGAGGTGATGACCTCTGCGGTAACAGCACCGTTAGAGCGTCAATTTGGACAGATGTCAGGCTTAAAACAGATGTCCTCACAAAGTTCAGGTGGGGCATCAGTCATTACACTGATGTTCCAACTCACATTACCGTTAGATGTCGCAGAGCAAGAAGTACAAGCGGCCATTAATGCAGCAACTAACTTATTACCTACTGATTTACCT…	3132	PMI_RS07735 (mdtB)	1043	multidrug resistance protein MdtB (MdtABC)
Proteus mirabilis HI4320	2956999..2960076	plus	ATGAAATTCACTGATATTTTTGTGCGACGACCTGTTTTAGCGTTAGTAGTTAGCACCTTGATTTTTTTACTGGGCGCATTTGCGTTCAGTAAACTACCTATTCGCCAATACCCCATGTTACAAAACTCAACGATTACCATTGCAACAGACTACCCTGGCGCATCGTCTGAACTGATGCAAGGTTTTGTGACTCAGCCTATTACGCAAGCCGTTTCCTCGGTGGAAGGCGTTGATTATATTTCTTCATCTTCAGTACAAGGAAAAAGTTTTGTCACGGTAAGAATGGAGTTAAATCGCGATCCGACACAAGCATTAACGCAAGTGATGGCCAAGGTCAATCAAGTACGTTATAAATTGCCAGAACAAGCTTATGATCCTGTGATTGAACTTTCTTCTGGT…	3078	PMI_RS13345	1025	multidrug resistance protein (MexW/I family)
Proteus mirabilis HI4320	1692606..1695689	plus	ATGAAGCTGTTTGCTCTATTTATTCAACGACCTGTTGCTACTACACTACTTAGCCTAGCCATTTCTCTTTGTGGTGCGTTAGGTTTTATGTTGTTACCTGTCGCACCACTGCCACAAGTTGATTATCCGGTCATTAATATTTATGCCTCATTACCGGGGGCATCACCTGAAACGATGGCTTCTTCTGTTGCCACTCCCCTTGAACGCTCCTTAGGGCGTATTGCGGGGATTGATGAGATGACGTCAAGTAGTGCTTTAGGTAGTACCAGTATCACATTAGTATTTGACTTAAATAAAGATATTAATACCGCAGCTAGAGATGTACAGGCTGCGTTAAATGCCTCACAAAGCCTATTACCTTCAGGTATGCCAAGTCGCCCGCGTTATTACAAATCAAAT…	3084	PMI_RS07740 (mdtC)	1027	multidrug resistance protein MdtC (MdtABC)
Xanthomonas campestris […] ATCC 33913	3177183..3180317	minus	ATGGCACGCTTCTTCATCGACCGCCCGATCTTCGCCTGGGTGCTGGCCATCATCGTGATGCTGGCCGGCATCCTGTCCATCGCCACCTTGCCGATCGCGCAATACCCCAGCATCGCGCCGCCCGCCGTGGCGATCACCGCCAACTATCCCGGCGCGTCTGCGCAGACCCTGGAAGACACCGTCACCCAGGTCATCGAGCAGAAGATGAAGGGCCTGGACAACCTCAGCTACATGGCCTCCACCAGCGAATCCAGCGGTGCGGTGACCATTACGCTGACCTTCGAAAACGGCACCGACCCGGACACCGCGCAGGTGCAGGTGCAGAACAAGTTGTCGCTGGCCACCGCGTTGTTGCCGCAAGAAGTGCAGCAGCAGGGCGTCACGGTCACCAAGTCGGCC…	3135	XCC2682 (mexB)	1044	multidrug resistance protein MexB
Xanthomonas campestris […] ATCC 33913	2793462..2796632	plus	ATGCCTAAGTTTTTTATCGAACACCCGGTCTTTGCCTGGGTGGTGGCGATCCTGATCTCGCTCGCGGGCGTGATCTCGATCCTGAATCTGGGTATCGAGTCGTACCCCACGATCGCCCCGCCGCAGGTCACCGTCACCGCCAACTTCCCCGGTGCCAGCGCCGATACCGCCGAAAAGGCGGTGACGCAGGTCATCGAACAGCAGCTCACCGGTATCGACCACCTGCTGTACTTCAACTCCTCGTCGGCCTCCAACGGCCGCGTGACCATCACGCTGACCTTCGAAACCGGCACCGACGCGGATATCGCGCAGGTGCAGGTGCAGAACAAGGTGTCGCTGGCCACGCCGCGCTTGCCTTCGGAAGTGACCCAACAGGGTGTGGTGGTGGCCAAGGCCAAC…	3171	XCC2368 (acrB)	1056	multidrug resistance protein AcrB
Xanthomonas campestris […] ATCC 33913	1676485..1679655	plus	ATGGACTTTTCCCGTTTTTTCATCGACCGACCGATCTTCGCGGCGGTGCTGTCGATCATCATCTTCGCGGCTGGCCTGATCGCCATGCCGCTGCTGCCCATCAGCGAATACCCCGAAGTGGTGCCGCCGAGCGTGCAGGTGCGTGCGGTGTATCCGGGCGCCAATCCCAAGGTCATCGCCGAGACCGTCGCCACGCCGCTTGAGGAAGCCATCAACGGCGTGGAAAACATGATGTACATGAAGTCGGTCGCCGGCTCCGATGGCGTGCTGGTGGTCACCGTGACCTTCAAGCCGGGCACCGATCCGGACCAGGCGCAGGTGCAGGTGCAGAACCGCGTCAGTCAGGCGCAGGCGCGTCTGCCCGAGGACGTGCGGCGCCAGGGTGTGACCACGCAGAAG…	3171	XCC1440 (mexF)	1056	multidrug resistance protein MexF
Xanthomonas campestris […] ATCC 33913	3759436..3762561	minus	ATGAAGCTCTCCGACCTGTCCATTACCCGCCCGGTGATGGCGGTGGTGATGAGCCTGTTGCTGATCGTGCTGGGCGTGATGTCCTTCACCCGGCTCACGCTGCGTGAATTGCCGGCGATCGACCCGCCCATCGTCTCGGTGGACGTGGAGTACACCGGCGCCTCGGCGGCAGTGGTGGAAAGCCGCATCACCCAGGTGCTGGAAGACGCATTGGCCGGCATCGAGGGGATCGAAACCATCGAGGCACGCAGCCGCAATGGTTCGTCGGACATCAGCATCGAGTTCGTGCCGACGCGCGATGTGGAAGCGGCTGCCAACGACGTGCGCGACGCGGTCAGCCGCGTGTCCGACCGCATGCCGGATCAGGCGCGCCCGCCGGAGATTTCCAAGGTCGAATCC…	3126	XCC3169 (acrF)	1041	multidrug resistance protein AcrF
Xanthomonas campestris […] ATCC 33913	4506913..4510053	plus	ATGAACATCTCCGCGCCCTTCATCAAGCGCCCGATCGGCACCTCGTTGCTGGCGATCGGTTTGTTCGTGATCGGATTGATGTGCTACCTGCGGCTGGGCGTGGCGGCGTTGCCGAATATCCAAATCCCGGTGATCTTCGTGCACGCCACGCAGTCCGGCGCCGACGCCAGCACCATGGCCTCCACGGTCACCGCGCCACTGGAACGCCACCTGGGCCAGCTACCCGGCATCGACCGCATGCGCTCCTCCAGTTCGGAGAGCAGCAGCATGGTGTTCATGATTTTCCAGAGTAATCGCGACATTGATTCGGCCGCGCAGGATGTGCAGACCGCGATCAACTCGGCACAGTCCGATCTGCCCTCCGGGCTCGGCACGCCGATGTACCAGAAGGCCAACCCG…	3141	XCC3789 (acrA)	1046	multidrug resistance protein AcrA
Xanthomonas campestris […] ATCC 33913	4503480..4506785	plus	GTGCGTCGGCGCCATCCGCGCCGGCATCGATTGACGTCTTCAGCAAGGACACCCCCCGTGGGCTTTTCGACCATCTTCATCCGCCGTCCGATCGCCACCTCGCTGTTGATGGCGGGCATCCTGCTGCTGGGCATCCTGGGCTACCGGCAACTGCCGGTCTCGGCACTGCCGGAAATCGACGCGCCCAGTCTGGTCGTCTCCACCCAGTATCCCGGCGCCAACGCGACCACCATGGCCTCGCTGGTGACTACGCCGTTGGAACGCCAGCTCGGGCAAATCTCCGGGCTACAGATGATGACCTCCGATTCGTCGGCAGGCCTGTCCACGATCATTCTGCAATTCTCGATGGACCGCGACATCGACATTGCCGCGCAGGACGTGCAGGCGGCGATCCGCCAG…	3306	XCC3788 (acrD)	1101	multidrug resistance protein AcrD
Xanthomonas campestris […] ATCC 33913	512892..515990	plus	GTGAGCGAAGGTCGCTTCAATCTCTCCGCGCTGGCGGTCCGCGAGCGCTCCATCACCTTGTTCCTGATCGTGCTGATCTCGCTGGCGGGCCTGGTGGCCTTCCTCAAGCTGGGACGTGCGGAAGACCCGGCGTTCACCGTCAAGGTCATGACCATCATCACTGCCTGGCCCGGCGCCACGCCGCAGGAAATGCAGGAGCAGGTGGCCGAAAAACTCGAAAAGCGCATGCAGGAATTGCGCTGGTACGACCGCACCGAAACCTATACGCGCCCGGGCCTGGCATTCACCACCTTGACGCTGCTGGACAGCACGCCGCCCGGTGAAGTGCAGGAGCAGTTCTACCAGGCGCGCAAGAAAGTCGGCGACGAAGCCGGCAACCTGCCGGCCGGTGTGATCGGG…	3099	XCC0422	1032	multidrug resistance protein
Xanthomonas campestris […] ATCC 33913	2530497..2533997	minus	ATGACCGACCATCCCACCGGCCCGGTCCACGACCCGCACCTATCCGTAGCGCCGGGCGGCGGCCTGGTGGCGTTTGCCACACGCCGCCGCGTCACCATCGCGATGATCACGGTGACCATGTTGCTGTTCGGCCTGATCGCGCTGCGTAGCCTCAAGGTCAATTTGCTGCCGGACCTGAGCTATCCCACGCTCACCGTGCGCACCGAATACACCGGTGCGGCACCGGCGGAGATCGAGACGCTGGTGACCGAGCCGGTGGAAGAAGCGGTCGGCGTGGTCAAGAACCTGCGTAAGCTCAAGTCGATCTCGCGTACCGGGCAAAGCGATGTGGTGCTGGAGTTTGCCTGGGGCACCAACATGGACCAGGCCGGCCTGGAAGTGCGCGACAAGATGGAAGCC…	3501	XCC2142 (acrD)	1166	multidrug resistance protein AcrD
Xanthomonas campestris […] ATCC 33913	4785134..4788361	minus	GTGGAGGTGCCCGCCATGCTCACTAAGATCATTCGGTTTGCGATCGCGCAGCGGTGGTTGATGCTGGCGTTGACGGGGGTGTTGATTGCGATCGGTGCGTGGAGTTTTTCGCGGTTGCCGATCGACGCCACGCCGGATATCACCAATGTGCAGGTGCAGGTCAATACGGCGGCGCCGGGATATTCGCCGTTGGAATCCGAGCAGCGGGTGACGTTTCCGTTGGAGACGGTGCTGGCGGGGCTGCCGGGCTTGGAGTCCACGCGGTCCTTGTCGCGCTACGGGTTGTCGCAGGTGACCGCGGTGTTTGCCGATGGCACCGATCTGTACTTTGCGCGGCAGCAGGTGGCCGAGCGGCTGCAGCAGGTGAAGTCGCAATTGCCGCCGGAGCTGGAGCCGCAA…	3228	XCC4036 (czcA)	1075	cobalt-zinc-cadmium resistance protein CzcA
Xanthomonas campestris […] ATCC 33913	2527414..2530500	minus	ATGAGCGTTGCCGCCTTCAGCATCCGTCGCCCGGTCACCACCATCATGTGCTTCGTGTCGCTGGTGGTGGTGGGGCTGATCGCCGCATTTCGCCTGCCGCTGGAGGCGCTGCCGGATATTTCCGCGCCGTTCCTGTTCGTGCAGTTGCCGTACACCGGCTCCACGCCGGACGAGGTGGAGCGCAACCTGGTGCGGCCGGCCGAAGAAGCGTTGGCGACAATGACCGGCATCAAGCGCATGCGCTCAACCGCCACCGCCGACGGCGCCAACATCTTCATCGAGTTCTCCGATTGGGACCGCGATATCGCCATTGCCGCCTCCGACGCACGCGAGCGGCTGGATGCGATTCGCGACGATTTCCCCGAGGATCTGCAGCGCTTCCATATCTTTAAATGGTCC…	3087	XCC2141 (acrD)	1028	multidrug resistance protein AcrD
Teredinibacter turnerae T7901	4476828..4479980	plus	ATGGCGCGTTTTTTTATTGATCGCCCTGTTTTCGCATGGGTGATCGCAATCGTCATTATGTTGGCTGGGGTGCTGGCCATTGTCCAGTTGCCTGTCGCCCAGTACCCGGAAGTTGCACCACCGTCGGTGTCTATTCGCGCGAGTTACCCGGGCGCCTCCGCCAAGGTGGTAGAAGACTCTGTGGTGCAGATCATCGAGCAAAACCTCACCGGCGTGGACAACATGCAATATATGTCTTCCACCAGCGATTCCAGCGGTACTGCCGAGGTAACCCTCACCTTCGTCGCCGGAACCGACCCGGATATCGCCCAGGTACAGGTGCAAAACAAATTGCAGGCCGCGATGCCATTGCTGCCGAACGAAGTGCAACAGCAAGGTATTCGGGTTACCAAATCCACC…	3153	TERTU_RS18010	1050	multidrug resistance protein
Teredinibacter turnerae T7901	4493817..4496960	plus	ATGATTGCCAGAATTTTTGTTCAGCGTCCGGTACTGGCTGGTGTTTTTGCGATTGCGCTCATGTTGCTCGGCGGCATCGCACTGCGCTTCTTACCGGTCAGTCAATACCCCAATATTTCGCCGCCCATGGTACTCGTGGAAGCTGTGTATCCGGGCGCATCGGCAAAGGTAGTCGAAAACAGCGTAACGCAAATTCTCGAGCAATCTCTCAAAGGTCTCGATGGTTTATTGTATTTCGATTCGGTCAGCACGTCGGACGGCGTCGTGGAGCTCACCCTGGTGTTTGATTTAAACACCGACGTGGAAGTCGCGCAGGTGCGCGTTCAAAATAAAGTTAACCAGATAAGTTATCGCCTGCCTGCGCAAGTACAACAACGTGGAATTACTGTTAACAGCCTG…	3144	TERTU_RS18070	1047	multidrug resistance protein
Teredinibacter turnerae T7901	2231346..2234525	plus	GTGAATATATCCCGATTTTTCGTGGATCGCCCCATCTTTGCGGGAGTGATTTCACTACTTATTTTCATCTCGGGTTTACTGGCAGTGTTTCAACTGCCAATCTCCGAGTACCCGGAAGTTGCGCCGCCCTCTGTGGTGGTAAACGCATCGTTTCCTGGTGCCAACCCGAAAGTTATCGCTGAAACTGTTGCGCGCCCGCTTGAGGAGCAAATGAGCGGCGTGGAGAACATGATTTATATGTTCTCGCAGGCAACCACTGATGGCCAGATGATGCTGACCGTCACATTCAAAATTGGTACTGACCCGGACCTTGCCCAGCAAATGGTACAGAACCGGGTTTCCCAGGCGTTACCTCGGTTGCCGGAAGTCACCCGCCAGGTTGGCGTTACTGTAACCAAG…	3180	TERTU_RS09525	1059	multidrug resistance protein
Teredinibacter turnerae T7901	817553..820651	plus	ATGATTCTTTCAGATGTCAGTATCAAACGCCCGGTGTTTGCATCGGTCATTTCTTTTTTATTGGTGGCGTTCGGCATTCTTGCGTTCGAACGTTTGCCGCTGCGGGAGTATCCGGATATTGATCCGCCCGTGGTGTCGATCAACACCTCCTACCCCGGTGCTGCGGCCAGCGTTGTGGAAACGCGTATTACCCAGCTTATCGAAGACCGCATTGCCGGTATTGAGGGCATTAAGTTTATTCAAAGCTCGAGCCAGGACGGGCGCTCCAGTATTGATGTGGAATTCGATATTGGTCGCGATATTGAATCGGCGACCAACGATATTCGCGCGCGGGTGTCGCGCATCCTCGACGATCTGCCGCAAGAGGCCGATATTCCCGATGTGCGCAAAGTGGATTCC…	3099	TERTU_RS03385	1032	multidrug resistance protein AcrB/D/F
Teredinibacter turnerae T7901	4884463..4887582	minus	ATGAAAACAGTATTTACCGATATATTTGTTCGTCGGCCGGTTCTTGCGCTGGTAGTTAACCTGGTAATCATTATCGCCGGGATACAGGCTATCTCGTCGTTGACGGTTCGTCAGTACCCACGCAACGACAACGCGGTTATCACCGTGAATACCGCATACATTGGGGCTAACGCTCAACTGGTTCGCGGCTTTATTACGACGCCTCTGGAGCGGGCCATATCCGGTGCCGATGGCATCGACTATATCAATTCTTCCTCCACTCAGGGCATGTCGACCATTAATGTGCAGTTGGAGTTGAATTACGACCCGATTAAGGCGTTATCGGAAATCACCTCGAAAGTTAATCAGGTGCGCGGCGATCTGCCACCAGAAGCTGAGGTGCCGATTATCAATGTGCAG…	3120	TERTU_RS19590	1039	multidrug resistance protein AcrB
Teredinibacter turnerae T7901	2027525..2030644	minus	ATGATTAATCAAATAATTCATTGGTCTGTATTAAATCGAGGGCTGGTGTTGTTACTCGCCCTATTTTTAACGGGGCTAGGCCTCTATGCTGTGCGCCATACCCCCGTCGATGCGATTCCTGATTTGTCTGACGTACAGGTGATTGTAAAAACCCGGTACCCGGGACAATCACCCCAAGTGGTTCAAGACCAAGTCACCTACCCTCTCAGCACCGCACTCCTCTCTGTGCCCGGAGCCAAAACCGTTCGTGGTTTCTCGTTTTTCGGCGACTCCTATATTTACGTGATATTCGAGGATAAAACAGACTTGTACTGGGCTCGTAGTCGAGTTCAAGAGTATTTAAGCCAGGCGGCGCCACAGCTCCCTGCGGGCGCAACACCGGCCCTCGGACCGGACGCA…	3120	TERTU_RS08840	1039	heavy metal transporter (CusA/CzcA family)
Teredinibacter turnerae T7901	3253708..3256941	minus	ATGTCCGATCATGCAGGCCCGTCGCTGGGTATTTCCGGGCGAATTGCCCGCGCATTCCTCACCTCCGAAATTACGCCGCTGCTCGCGCTCACCGGGTTATTGCTCGGGTTGTTCGCCGTAATGATTACCCCGCGAGAAGAAGAGCCGCAAATTAATGTGACCTTCGCCAATGTATTTATTCCGTTTCCTGGCGCAACGGCTGAGGAAGTGGAATCTTTGGTGACAACACCTGCAGAGCAGGTGGTCTCTGAAATTTCCGGTGTTAAGCATATCTACTCGGCGTCCTCTCCTGGTATGGCCGTGCTGACGGTACGCTTTACCGTCGGTGAGCCCCGCACCGACGCGATTGTGCGGTTATACAACGCGTTCTACTCAAATCAGGACGCGCTGCCACACAAT…	3234	TERTU_RS12825	1077	multidrug resistance protein AcrB/D/F
Teredinibacter turnerae T7901	2166618..2169728	minus	ATGCTGGATTCTATGCTGCGCTTTTCCATCGAGAAGCGCGTACTGGTACTTTGGAGCCTGCTTTTGGTCATCGCTATTGGCGGCTGGAACGCAAGCCACCTGAATGTGGATGCAGTGCCGGATATCACCAATGTTCAAGTTCAGATTAATACGGCGGCACCCGGGTACTCGCCGTTAGAGATCGAACAGCAGATAACCTACTTCATAGAAAATGCCCTCACCGGCCTGCCCAAGCTGGAGTACACCCGCTCCATTTCCCGCTACGGGCTTTCTCAGGTTACTGCCGTTTTCACCCCGAAAACCGACCTCTATTTCGCCCGCAATTTAATCAACACCAAACTTAACGAGATTAAAAGCGATATACCACCTGGCTTGGAACCCTCTATGAGTCCGGTTTCA…	3111	TERTU_RS09275	1036	heavy metal transporter (CusA/CzcA family)
Teredinibacter turnerae T7901	135426..138467	minus	ATGGCACGCGTCAACCTGTCCAGCTGGGCCATCGAACACCGGTCTCTGGTGCTCTACACCATGCTGATGAGCCTGGTCGCCGGCGTGTATGCATTTGTGAACCTCGGCCGCAATGAAGACCCCAGCTTCACATTTAAAGCCATGGTCGTGCAAACCTATTGGCCCGGCGCCAGCCAGACCGACACCATGGCGCAGGTCACCGACCGCATCGAGCAAAAGATTCAGGAAATCGATAACCTCGATTACGTTAAGAGCTACACTACTGCGGGCGAGTCCACTGTATTTGTGTTTTTGCGTCAAGACACCCCTAAGCAGGCGGTTCCTGAGGCCTGGCAACAGGTAAGGAACAAGGTGCAGGACATCGTCTATCAACTACCCGACGGAATCCGCGGGCCGTTT…	3042	TERTU_RS00550	1013	multidrug resistance protein AcrB/D/F
Teredinibacter turnerae T7901	3152814..3155993	minus	ATGAGCGCGTTAATTGGCTGGTGGGTAAAAAATCCTATCGCAGCAAACCTGCTCTTATTTGGTGTGCTGGCTGCTGGTTTTATAGGGTTTCTGAGGCTAGACCGGGAACTTATGCCGACCATACATACGAATGTAGTCGAAATTCTTGTGGTATGGCCCGGCGCTGCTCCGGAAGATCTCGAGGAGCAAGTCATTACTCGGGTCGAACGAGCAATAATGGATATTGATAATATCGACAGGGTGAGTGCTACAGCAGAGGAGTCACAGGCGCTTATCGTTATTGAAGCTGATCCCACTGTTGATATGACACGTTTTCTCAACCAAGTAAAGAGTCGAGTTGCAGGAATACGGAGTTTTCCGGTAGAGATTGAACCGCCGCTGGTATACGAATCTATTTTT…	3180	TERTU_RS12615	1059	multidrug resistance protein AcrB/D/F
Teredinibacter turnerae T7901	4380495..4383668	plus	ATGTCTGCAGCCCCAACTGAAGCGCATTTAAACGCGAACAAAGGCATTATCGCGTGGTTTGCACGCAACCCGGTTGCCGCTAACTTGTTGATGGTCGCGATCATCATAGGCGGACTTCATGCGGCTCTTAATATTCGTAAACAGATGTTTCCCCAAGCGGAGAGCACGACTATACGAGTAACCGCAGTTTACAGAGGAGCATCCCCACAAGAAGTAGAGGAAACAATCACAACCAAGCTTGAGGACAGTTTCCAGAGTATCGAAGGGTTGGAGCGAATTATCACCCGCTCCAATCGAGGCTCTGCGAGTGCAACGCTAAAAGTACTCGATGGCTACGACCCACAGAATGTTCTCGACGACGTGAAAAGTGCGGTCGACGCGATTTCCAGCTTCCCTTCG…	3174	TERTU_RS17600	1057	multidrug resistance protein AcrB/D/F
Teredinibacter turnerae T7901	4849832..4853011	minus	ATGAATGAGAATAAAGGGTTCCTCGCACAATTTATCGCTCATCCTATCGCCAGTAAGACGTTGCTGGCGATTTTTATTTTGTTGGGTGTGCTCGGTGCATTTTCGTTGCGACAAGAGGTGTTCCCGCCTTTTGCACCGAATCGTGTAGATATATTTGTAGCTGTGCGCGGTGCCACGGCCAGCGAAGTTGAGGAATTGGTAGTGCGCAGCGTCGAACAGAAGCTGGTGGAGCTGACCGAAATAGATCGGATTATCGCGACGGCATATCAGGATTATGCGCAATTTCAGCTGGAACTCGTGCCCGATGTCGATCCCTACAAAGCATTAACGCTTATTAAATCGCAGGTGGAAAGCATCCGATCTTTTCCTAGCTATGCGGAGCCGCCGGTATACTCGGTT…	3180	TERTU_RS19475	1059	multidrug resistance protein AcrB/D/F
Pseudoalteromonas haloplanktis TAC125 [Chromosome 1]	2416491..2419589	plus	GTGAAAATTACCGATATTAGCGTTAAACGCCCTGTTTTTGCGATTGTAATAAACCTACTTTTACTCACCTTTGGGCTCGTTGCTTTTAGCATGCTGCCACTGCGTGAGTACCCTGATATTGAAACACCTATTGTTAATATTAGTACCGAATATACTGGTGCTTCTGCAGAGATTATAGAAACCAAAATAACCCAAGTCATCGAAAACCGTATCTCGGGTATTGAAGGCATTAAAAGTATTAACTCATCGAGCCGTAATGGCCGCTCAAATATTACGATTGAGTTTGATATTAAGCGCGATATAGATGCTGCATCTAACGATGTGCGTGAACGTGTTGCCCGCGCCGCAGATAGCCTACCTGAACAAGTTCGCCCGCCTGAGGTGTCTAAGTCTAACAGC…	3099	PSHAa2273	1032	multidrug resistance protein AcrB/D/F
Pseudoalteromonas haloplanktis TAC125 [Chromosome 1]	598495..601632	plus	ATGATTAATTGGATAGTTTCTTTTGCGGTTAAACGCCGCATGCTGGTGCTTGCGCTTACATTTTTATTTGCTGGATTTGGTGTATACAATATTCAAAATTTAGCGGTAGACGCAGTACCCGATATAACTAACGTACAAGTGCAAATTAATACCAAAGCGCAGGGGTTTACGCCATTAGAGGTAGAGCAACGCATTACTTATTTGGTAGAAACCGCCATGGCGGGCATACCTAAGCTTGATTATACCCGTTCGCTTTCGCGTTATGGGCTTTCGCAAGTAACGGTTATTTTTGATGAAGGCACCGATATTTATTGGGCGCGCCAGCAAATAGGTGAGCGTATTCAAAGTATTCGCTCAGACTTGCCAGCCAATATTGAGCCAAACTTAGGACCAATTGCT…	3138	PSHAa0579 (czcA)	1045	cobalt-zinc-cadmium resistance protein CzcA
Pseudoalteromonas haloplanktis TAC125 [Chromosome 1]	578259..581342	plus	ATGATTGCTTGGTTTACCAAAAACCATGTTGCTGCCAATTTATTGTTAGTAACTTTGTTGCTGTCTGGGCTGTTTAGTTTATCGACGAAAATACCGATCGAAGTATTTCCTTCGTTTGAAACCGATATGATCAGCATTCAGGTTAGTTTACGTGGCGCGACGCCAGAGGATGTTGAGCAAGGTGTCACTATACGTATAGAGGAGTCTGTACAAGATTTAGAGGGTATAAAGCAAATATTTAGCCGCTCATCTGAAGGTTCGGGCTCTGTCACTGTTGAAGTGGAAAGCGGCTACGATCCTCGAGAGTTGCTCGCTGATATAAAAAGCCGTGTTGATGCTATTAATACCTTTCCTGGGGATGCTGAAAAACCCATCGTTGCTCTAGCTGAGCGAAAACGA…	3084	PSHAa0560	1027	multidrug resistance protein AcrB/D/F
Pseudoalteromonas haloplanktis TAC125 [Chromosome 1]	3004814..3008098	minus	ATGAACGCTATAGATAACGCTGTAAAAAGCAGTTTAAGTGGCCGCGTACCAATTATTATTTTTGTGTTGTCGGTACTGTGTGGGTTATTTGCTTTACAGCAAACGCCGCGTGAGGAAGAGCCACAAATAGTGGTACCTATGCTCGACATTTATGTGTCGGCACCTAATGTAGAAGCCCCTGAAGTTGCTAGGTTAGTCACCGAGCCATTAGAAAAGTTATTGGCGCAACTTAGTGGTGTAAAACATATATATTCAACTACGCAAAGTAGTCGTGCTGTGGTTACTTTGCGCTTTGAGGTAGGGCACGATCGCGAACAAGCCATACTCGATACCTACGCCAAGCTCTATAGCTATCAACATACTATGACTCCTATTATTAAAAGCTGGCAAATACGCCCA…	3285	PSHAa2833	1094	multidrug resistance protein AcrB/D/F
Pseudoalteromonas haloplanktis TAC125 [Chromosome 1]	316904..320020	plus	ATGATAGCTGCAATTATACGTTGGTCCGTTCTTAATCGCTTTTTTGTGTTGTTACTGACCGTTATTTTAATTGGCGGGGGCTTATTTGCTGTTAAAAATACCCCAGTTGATGCCTTGCCCGACTTATCAGATGTGCAAGTAATTATTAAAACCTCGTATCCGGGGCAAGCACCGCAAGTAGTGCAAGATCAGGTTACTTTTCCACTTACCACCGCAATGTTATCGGTGCCAGGAGCGCAAACAGTAAGGGGCTTTTCATTTTTTGGAGACTCTTACGTATATGTAATATTTGATGAAAAAACCGATTTGTACTGGGCACGTAGCCGAGTACAAGAATATTTAAGCCAAGTAGCGAGCCGCTTGCCAGCTACAGCCAGCGCAGAGCTTGGCCCCGATGCC…	3117	PSHAa0305 (cusA)	1038	copper/silver efflux system CusA
Pseudoalteromonas haloplanktis TAC125 [Chromosome 1]	3136638..3139763	minus	ATGAATGAACCAATAGAGCAAAAACAAACGGGTATTATTGCCTACTTTGCAAAGAATTCGGTAGCTGCCAATTTAATGATGTTTTTTATCATTGTAATGGGGATTATTAGTTACTTTACTATTCAGCGCCAAATGTTTCCTAATGTAGAAATTAACTACATTAATATTGAAGCTAACTATCCAGGTGCATCGCCACAAGAAATAGAAGAAAGCATTCTCATAAAAATAGAAGAGTCGCTTAAGGATGTAACCGAAATTAAAAAAGGCGTGTATCGTGCGTTTCGTAATGGTGGCCGTGCTAGCTTAGAAATAAATACTGACGTTAAACTTACCGACGTGCTCGATAAAGTAAAACTTCGCGTAGATGGTATAGCCACGTTTCCTGGCGGTATGGAGCCG…	3126	PSHAa2957	1041	multidrug resistance protein AcrB/D/F
Pseudoalteromonas haloplanktis TAC125 [Chromosome 1]	1289261..1292410	minus	ATGAGTACTCGTGAAAAAGGCTTAATTGCCTGGTTTGCCCGAAACCCCGTAGCCGCAAACCTATTAATGATTTTTATATTAATTGGCGGTATTTTAACAGCATTTACTATTCGCAAACAGATGTTTCCACAGTTTGAAAGTAATTGGATCAGCGTACAAGCTGTTTACCCTGGGGCTGCTCCGCAAGAGGTTGAAGAAGGTATAACCATAAAAATAGAAGAAAACCTAGAAGGAATTGAAGGCATAAAACGCCTTATCACTTATTCTAACCGTGGGTTTTCGCAAGCCTGGGTTGAAATAGAAGAGCAATATAATCCCCAAGACGTACTTGACGAAATAAAAGTTCAGGTTGATTCAATCAATACTTTTCCTGCCGATATGGAGCGTCCTGTGGTGCGC…	3150	PSHAa1239	1049	putative transporter
Pseudoalteromonas haloplanktis TAC125 [Chromosome 2]	374847..377978	plus	ATGTCACGATATTTTATCGATAAACCGATATTTGCTTGGGTACTCGCTATTATTGTTATGTTAGCGGGTATTTTAGCAGTTAAAAGTTTACCTATTGCACAGTATCCTTCTATTGCACCGCCTGCGATTAGTATTACTGCAAATTACCCAGGTGCATCAGCGCAAACCTTAGAAGACTCTGTAACGCAAGTTATTGAGCAAAAAATGAAAGGGCTAGACGGCTTGTTATATATGTCGTCAACGTCAGAGTCGAATGGCTCAGCAACGCTTACATTAACGTTTAATGCTGATACAGACCCTGATATTGCTCAGGTTCAAGTACAAAACAAATTAGCAACCGCAACGCCCTTGTTACCAGAGGAAGTGCAACGCCAAGGTGTTGTAGTGGCCAAAGCGGCG…	3132	PSHAb0324 (acrB)	1043	multidrug resistance protein AcrB
Pseudoalteromonas haloplanktis TAC125 [Chromosome 2]	432741..435893	plus	ATGAAGTTTTCGCACTTTTTTATCCAGCGCCCAATATTTGCGGCGATGTTGTCGTTAATCATTTTAATAGCAGGGGGAATTTCATTATTTCAACTGCCAGTAAGTGAATACCCAGAAGTTGTTCCACCTACCGTAGTGGTAACAGCCAGTTACCCGGGGGCAAACCCAACCGTTATTGCACAAACGGTAGCAACGCCATTAGAGCAAGAAATTAATGGCACCGAAAACATGTTGTATATGTTTTCACAAGCCACTAGTGATGGTCGTATGACCTTAACGGTGACGTTTGCGCTTGGCACCGATTTAGACCGAGCACAAGTACAAGTACAAAACCGAGTAAATAGCGCATTGCCGCGTTTACCACAAGAAGTACAGCGCTTAGGCGTGGTAGCCGAAAAG…	3153	PSHAb0371	1050	multidrug resistance protein AcrB/D/F
Pseudoalteromonas haloplanktis TAC125 [Chromosome 2]	498294..501374	minus	ATGAGCTTTGCACAACTATCTATAGAGAAAAAAGTTATTAGTTGGATGTTTACCCTACTGCTACTTATTGGCGGTGGTGTTTCTTATTTTGACTTAGGGCAATTAGAAGACCCTGAATTTACGTTAAAAAAAGCCATGGTTATCACCATGTATCCTGGCGCGTCGCCACAGCAAGTAGAGGAAGAAGTTACCTTCCCTATCGAAAATGCGATTCAGCAATTACCTTACGTTGATTACGTTACCTCTATTTCGTCAAATGGTAAGTCGCAAATTACCGTAGAAATGAAAAGTAACTACCGAAAACAAGAGTTAAGACAAATTTGGGATGAAATGCGGCGTAAAATTAACGACCTCAACCCATCTTTGCCCAGTGGTGTATACGCTAGTAAAATTATTGAT…	3081	PSHAb0438	1026	multidrug resistance protein
Pseudoalteromonas haloplanktis TAC125 [Chromosome 2]	548667..551732	minus	ATGGATTTAGCAAAGTGGACTATTAATAACAAACTAATTAGTACCATAATTATTATACTGACGTTAGGCTTTGGCTTCTCTTCATATAAAAACATGGCACGATTTGAAGACCCTGAATTTATAATTCGTACCGCACAAGTGTTTGTTCCTTACTCTGGTGCGAGCCCTTTAGAGGTAGCCCGAGAAGTAACTGAGCCTTTAGAACGTGCTATTCAAGAATTGCAGGAAATTGATACCATATCGTCTACCTCTTCATCGGGTATGTCTGAGATAAAAGTTGAGATTAAATCGGAGTTTTCGCCGACAAAGTCTGAGCTACAGATTATATGGACCAAACTAAGAAATAAAATTAATGATGCTCGCCCTTCCCTTCCACCAGGTACAGGTACGCCACAAATA…	3066	PSHAb0486	1021	multidrug resistance protein AcrB/D/F
Candidatus Hamiltonella defensa strain A2C	1390253..1393393	plus	ATGGCTAATTTTTTTATAGAGCGCCCTATTTTTGCTTGGGTTATCGCCCTCATCGTGATGTTTCTGGGTGCATTAGCGATCACAAAATTGCCCGTAGCTCAGTACCCTGCGGTGGCTCCTCCTACTATTTTAATCGTGGCGAATTACCCTGGAGCAGATGCCACAACGGTACAAAATACGGTGACTCAGGTTATTGAACAAAATATGAATAGTATCGATAACCTGCTTTATATGTCTTCTAACAGTGATTCTTCTGGAAATGCCAACATTACTCTGACTTTTAACCTGGGAACGGATCCTGATATTGCTCAGGTACAGGTTCAGAATAAATTACAAAGAGTGATGCCAGCTTTACCGCAAGAGGTTCAAAAACAAGGTGTTATAGTAGAAAAATCCACA…	3141	BJP41_RS06805	1046	multidrug resistance protein
Stenotrophomonas maltophilia K279a	4175834..4178956	minus	ATGGCACGCTTTTTCATCGATCGACCCATCTTCGCGTGGGTGATCGCCATCATCATCATGCTCGCCGGCGGCCTGGCCCTGTTCAAGCTGCCGGTCTCGATGTACCCCAACGTCGCACCGCCGGCGGTGGAAATCAGCGCCACCTACCCGGGTGCATCGGCCAAGGTGGTCGAGGACTCGGTGACGCAGATCATCGAGCAGAACATGAAGGGCCTTGATGGCCTGATCTACTTCTCCTCCAACAGCTCGTCCAACGGCCAGGCCACCATCACCCTGACCTTCGAGAGCGGCACCAACCCGGACATCGCCCAGGTGCAGGTGCAGAACAAGCTGCAGCTGGCCATGCCGCTGCTGCCGCAGGAAGTGCAGCGGCAGGGCATCAACGTGGCCAAGTCCAGC…	3123	SMLT_RS19365	1040	multidrug resistance protein AcrB/D/F
Stenotrophomonas maltophilia K279a	4592053..4595202	minus	ATGGTTCGTTTCTTCATCGACCGGCCGATCTTCGCCTGGGTGATCGCCATCGCGGTCAGCCTGCTCGGCCTGCTCGCGATCCTGATCCTGCCGGTGGACCGCTACCCGCAGATCGCCCCGCCCACCATCACCATCCGCGCCACCTACACCGGCGCCTCGTCGCAGACCGTGGAAAACGCGGTCACCCAGGTCATCGAGCAGTCCCAGCAAAGCCTCGATCACCTGATGTACATGACCTCGACCAGTGCCTCCGACGGCTCTGCGCAGGTCAACCTGGTGTTCGCCACCGGTACCAATCCGGATACCGCGCAGGTGCAGGTGCAGAACCAGCTGCAGGCCGCCATGGCCACGCTGCCGCAGGCGGTGCAGCAGAACGGCCTGACCATCACCAAGTCCAGT…	3150	SMLT_RS21195	1049	multidrug resistance protein AcrB/D/F
Stenotrophomonas maltophilia K279a	3211168..3214341	plus	ATGCCTAAATTTTTCATCGAACATCCAGTCTTCGCCTGGGTGGTGGCGATCCTGATCTCGCTCAGCGGCGTGATCGCGATCCTCAACCTGGGCGTGGAGTCCTATCCCAACATCGCCCCACCGCAGGTCACCGTCTCGGCCACCTACCCGGGCGCCAGTGCCGACACCACGGAAAAATCGGTCACCCAGGTGATCGAGCAGCAGCTGACCGGTATCGATCACCTGCTGTACTTCAGCTCTTCCTCGTCGTCCAACGGCCGTGCGCAGATCACCCTGACCTTCGAGACGGGTACCGATCCGGACATCGCCCAGGTGCAGGTGCAGAACAAGGTCTCGCTGGCCACGCCACGACTGCCTTCGGAAGTGACCCAGCAGGGCGTGGTGGTGGCCAAGGCCAAC…	3174	SMLT_RS15095	1057	multidrug resistance protein AcrB/D/F
Stenotrophomonas maltophilia K279a	2228564..2231713	plus	ATGGCACGTTTCTTCATCGATCGCCCGGTGTTCGCCTGGGTGCTGGCGATCTTCATCATCCTGGCCGGTGTGCTGGCGATCCCGCGGCTGGCGGTGGAGCGCTATCCGGCGGTTGCCCCGCCCAGCGTCAGCATCTATGCCAGTTACCCGGGTGCGAGCCCGCAGACGCTGAATGACGCGGTGGTCGGCCTGATCGAGCGCGAGCTGTCCAGCGTCAAGCACCTGCTGTACTTCGAGTCGTCGGTGGACACGTCCGGCGAAGCCTCGATCACTGCGACCTTCAAGCCGGGTACCAACCCGGAGCTGGCGCAGGTGGACGTGCAGAACCGGATCAAGGCGATCGAGCCGCGCCTGCCGCGCAGCGTGCGCCAGAACGGCCTGTTCGTGGAGGCCGCCGAT…	3150	SMLT_RS10585	1049	multidrug resistance protein AcrB/D/F
Stenotrophomonas maltophilia K279a	1879266..1882436	plus	ATGGACTTTTCCCGTTTCTTCATCGACAGGCCGATCTTCGCGGCGGTGCTGTCGATCGTGATCTTTGCCGCAGGCCTGATCACGATTCCAATCCTGCCGATCAGCGAGTACCCGGAAGTGGTGCCGCCGTCGGTGGTCGTGCGCACGGTCTATCCGGGCGCCAACCCCAAGGTCATCGCCGAGACCGTCGCCACGCCGCTTGAAGAAGCCATCAACGGCGTCGAAGGCATGATGTACCTGAAGTCGGTCGCCGGTTCCGACGGCGTGCTGCAGATGACCGTCACCTTCCGCCCGGGCACCGACCCGGACGCAGCGGCGGTGAAGGTGCAGAACCGCGTGGCGCAGGCGCAGGCGCGCCTGCCCGAGGACGTGCGCCGGCAGGGCGTGACCACGCAGAAG…	3171	SMLT_RS08845	1056	multidrug resistance protein
Stenotrophomonas maltophilia K279a	3863352..3866477	minus	ATGAAGCTGTCCGACATCTCCATCCAGCGGCCGGTGTTCGCCGTGGTGATGAGCCTGTTGCTGCTGGTGCTGGGCGTGATGTCCTTCACCCGCCTGACCCTGCGCGAACTGCCCGCCATCGATCCGCCGATCGTGTCGGTGTCGGTGGACTACACCGGCGCCTCGGCGGCGGTCATCGAAAGCCGCATCACCCAGGTGCTGGAAGATGCGCTGGCCGGCATCGAAGGCATCGATACGATCAATGCGCGCAGCACCAACGGCCGCTCGCAGGTCAGCATCGAGTTCACCTCCAACCGCGATATCGAAGCGGCGGCCAATGACGTGCGCGATGCGGTCAGCCGCGTCGCCGACCGCATGCCCGAAGAAGCGCGTCCGCCGGAAATCGCCAAGGTCGAGAGC…	3126	SMLT_RS18040	1041	multidrug resistance protein AcrB/D/F
Stenotrophomonas maltophilia K279a	4399190..4402312	plus	ATGAACCTGTCCGGCCCCTTCATCCGCCGCCCGATCGGCACCGCGCTGCTGGCCATCGGCCTGTTCATGGTCGGCCTGATCTGCTACCTGCGCCTGGGCGTATCGGCACTGCCGAACATCGAGATCCCGGTGATCTTCGTGCACGCCAGCCAGTCCGGCGCGGATGCGGCGACCATGGCCTCGACAGTCACCGCGCCGCTGGAGCGCCACCTCGGCCAGCTGCCGGGCATCGACCGCATGCGCTCGTCGAGCTCGGAAGGCAGCTCGCTGGTGTTCATGATCTTCCAGAGCGGCCACAACATCGATTCGGCCGCGCTGGACGTGCAGACCGCGATCAACTCGGCGCAGGCCGACCTGCCTTCGGGCATGGGCTCGCCGATGTACCAGAAGGCGAATCCG…	3123	SMLT_RS20380	1040	multidrug resistance protein AcrB/D/F
Stenotrophomonas maltophilia K279a	4395925..4399158	plus	GTGGGCTTTTCGACGATCTTCATCCGCCGCCCGATCGCTACCTCGCTGTTGATGGCGGGCCTGTTGCTGCTGGGCATCCTCGGTTACCGCAAGCTGCCGGTGTCGGCGTTGCCGGAAATCGATGCGCCCAGCCTGGTGGTCACCACCCAGTACCCCGGCGCCAACGCCACCACCATGGCCTCGCTGGTCACCACGCCGCTGGAGCGCCAGTTCGGCCAGATCTCCGGGCTGGAGCTGATGACCTCCGACTCGTCGGCTGGCTTGTCCACGATCATCCTGCAGTTCTCGATGGACCGCGACATCGACATCGCCGCGCAGGACGTGCAGGCGGCGATCCGCCAGGCCACCCTGCCCTCGTCGCTGCCCTACCAGCCGGTCTACAACCGGGTGAACCCGGCC…	3234	SMLT_RS20375 (acrB)	1077	multidrug resistance protein AcrB
Stenotrophomonas maltophilia K279a	2718381..2721458	minus	ATGATCGATCGCCTGATTGCCTATTGCCTGCGCCAGCCGCTGATGGTGATGCTGGCGCTGCTGTTGTTCATCGGCGCTGGCATTGCCGCGTTCCGCGTGCTGCCGGTGGAGGCCTTTCCGGATGTGTCCGATACCCAGGTGACGGTGGTGTCGCTGCACCCCGGCCGGGCCGCCGAAGAGGTGGAACGCGAAGTTACGATGCCGCTGGAAGTGGCCTTGTCCGGCATTCCGCATTCGGTGCGGGTGTTCTCGCATACCCAGTTCGGCCTGTCGATGATCATCCTGACCTTCGACGACAAGGCCGACGACTATTTCGCGCGCCAGCAGGTGCTGGAGCGCCTGCAGGGGGTGGAGCTGCCGGAAGGGGTGACCCCGGAACTGGAGGCGATGAGCTCGGCG…	3078	SMLT_RS12860	1025	heavy metal transporter (CusA/CzcA family)
Stenotrophomonas maltophilia K279a	2461510..2464650	plus	ATGATCGCGCGCCTGATCCATGCTTGCATCGCCAATCGCGTGCTGGTGCTGGTTGCCGCCGCGCTGCTGGCGGTGGTCGGTATCTGGTCGGTAAAGAACACGCCGCTGGATGCGCTGCCGGACCTGTCCGATACCCAGGTCATCATCCGCACGCAATGGGCGGGGCAAACCCCGCGCATCATCGAAGACCAGGTCACCTACCCGTTGGCCACCACGATGTTGTCCGTGCCGGGCGTGAAGGCGGTACGCGGCTTCTCCTTCTTCGGTGATTCATTCGTCTACATCCTGTTTGACGATGCCACTGATCTTTACTGGGCGCGCTCTCGAGTGCTCGAGTACTTGAGCCAGGTACGCGATCGACTTCCGCCGAATGTGAATCCGGCGCTGGGTCCTGATGCG…	3141	SMLT_RS11655	1046	heavy metal transporter (CusA/CzcA family)
Stenotrophomonas maltophilia K279a	4729572..4732781	plus	ATGTTCAAGCTGATCATTGAAACAGCGGTGCGCCACCGATGGCTGGTGGTGTTCATGGCGGCGCTGATCGCCGCGGTGGGCCTGTTCCAGCTGGGCAAGCTGCCGATCGACGCGGTGCCGGACATCACCAACCGCCAGGTGCAGATCAACACGGTGGCACCGGCGCTGACCCCGGAGCAGATCGAGCGGCAGGTGACCTACCCGCTGGAAACCGCGCTGGCCGGCATCCCTGGCCTGACCACCACGCGTTCGCTGTCGCGCAATGGCTTCTCGCAGGTCACCGCGATCTTCACCGATGCGACCGACATCTACTTCGCGCGCCAGCAGGTGGCCGAACGCATGCGCGAGGCATCTGAAGACCTGCCCGATGGCGCGTCGCCGATGCTGTCGCCGGTTACC…	3210	SMLT_RS21840	1069	heavy metal transporter (CusA/CzcA family)
Stenotrophomonas maltophilia K279a	2055569..2059030	plus	ATGCGCGGCGGCCTGGTGGAATTCGCCACCCGCCGCCGCGTGACCATCGCCATGTGCACGGTCACCCTGCTGCTGTTCGGCCTGATCGCGCTGGGCAACCTCAAGGTCAACCTGTTGCCCGACCTGAGCTACCCGACGCTGACCGTGCGCACCGAGTACACCGGTTCGGCGCCGACCGAAATCGAAACCCTGATCACCCAGCCGGTCGAAGAGGCCGTCGGCGTGGTCAAGAACCTGCGCAAGCTGAAGTCGGTCTCGCGCACCGGCCAGAGCGACGTGGTGCTGGAGTTCGCCTGGGGCACCAACATGGACCAGGCCAGCCTGGAGGTGCGTGACAAGATGGAAGCGCTGAACCTGCCACTGGAGGCCAAGGCCCCGGTGCTGCTGCGCTTCAATCCG…	3462	SMLT_RS09810	1153	multidrug resistance protein AcrB/D/F
Stenotrophomonas maltophilia K279a	2059027..2062113	plus	ATGAGTGTTGCCGAGTTCTCCATCCGCCGCCCGGTCACCACCATCATGTGCTTCGTGTCACTGGTGGTGATCGGCCTGATCGCCTCGTTCCGGTTGCCGCTGGAAGCGTTGCCGGACATTTCCGCGCCCTTCCTGTTCGTGCAGATTCCGTACACCGGTTCAACCCCGGAGGAAGTGGAGCGGACCATCATCCGCCCGGTGGAGGAATCGCTGGCGACGATGACCGGCATCAAGCGCATGCGCTCGTCGGCCACCTCCGAGGCGGCGCTGATCTTCATCGAGTTCAGCGACTGGGACCGCGACATCGCCATCGCCGCCTCCGATGCACGCGAACGCATCGACGCGATCCGCAGCGATCTGCCCGACGACCTGCAGCGCTACAACGTGTTCAAGTGGTCC…	3087	SMLT_RS09815	1028	multidrug resistance protein AcrB/D/F
Stenotrophomonas maltophilia K279a	4018174..4021335	minus	GTGCGCCGCTTCAATCTTTCCGAGTGGGCGCTGGCCAACCGCCCGCTGGTGCTGTTCGCGATGCTGGCCTTCGCGCTGATCGGCGCGTGGTCGTACAAGCACCTGGGCCAGTCCGAGGATCCACCATTCACCTTCAAGGCGATGGTGGTGCGCACGCTGTGGCCGGGCGCCACCGCCGAACAGGTCTCGCGGCAGGTGACCGAGCCGATCGAGAAGGCGCTGATGAACACCGGCGAGTACGAGTTCATCCGCTCCTATTCGCGCCCCGGCGAATCGCAGGTCATCTTCATGGCCCGCGACAGCCTGCGTTCCAGGCAGATCCCGGACCTGTGGTACCAGGTGCGCAAGCGCGTGGGCGACATCCGTGCGACGCTGCCGCGCGAGATCGTCGGTCCGTTC…	3162	SMLT_RS18700	1053	multidrug resistance protein AcrB/D/F
Stenotrophomonas maltophilia K279a	2482669..2485860	minus	ATGCTCGAACGCCTCATTGGGCTGTCCATCCGCCATCGCTGGCTGACGCTAGTGCTCACCGCTGCGCTGGTTGCGCTGGGCGTGTGGAGCTACCGTCACCTTTCCATTGACGCCACACCCGACATCACCAACGTCCAGGTCCAGATCAACACCCAGGCCCCGGGTTACTCGCCGCTGGAGGCCGAACAACGGGTTACCTTTGCCATCGAAACGGCCATGGCCGGTCTGCCCAAGCTGGACTACAGCCGCTCGCTGTCGCGCTACGGGCTTTCGCAGGTCACCGTCGTCTTCAAGGACGGCACCGACCTGTACTTTGCCCGCCAGCAGGTCGCCGAGCGCCTGCAGCAGATCGCCTCCCAGCTTCCCGAAGGGTTGGACCCGGAAATGGGGCCGATCTCC…	3192	SMLT_RS11765	1063	heavy metal transporter (CusA/CzcA family)
Stenotrophomonas maltophilia K279a	34385..37522	minus	ATGCTAGAGCGAATCATTCGCGCGTCTATCGCGCACAGATGGCTTGTGCTCCTTCTGGTCCTGGCCCTCTCAGGCCTTGGGATCTGGAACTACAGCAAGCTTCCCATCGACGCCGTTCCTGACATTACCAATGTCCAGGTGCAGATCAACACCGAAGCTCCGGGCTACTCACCGCTGGAGGCCGAGCAACGGGTCACCTTCCCGGTCGAAACAGCGTTGGCCGGGTTGGCAAAGCTGGAATACACCCGTTCCATCTCACGCTACGGCCTGTCTCAGGTCACGGTCGTGTTTGAAGATGGCACAGATATCTACTTCGCCCGTCAGCAGGTCGCAGAGAGACTTCAGCAAGCGGGATCCCAATTGCCCGTGGGACTAAAGCCAAGCCTTGGACCGGTAGCG…	3138	SMLT_RS00160	1045	heavy metal transporter (CusA/CzcA family)
Idiomarina loihiensis L2TR	757282..760383	plus	ATGGCCAAGTTTTTTATAAATCGCCCGATATTTGCCTGGGTTATCGCGCTACTGACCATGATGGCCGGTGCTATCGCGATGCTGCAGCTACCTATAGCTCAGTATCCGACTATCGCTCCGCCTGCAGTCGAAATTCAGGTGAGTTACCCTGGCGCTAACGCCGAAACCGTTTCAAATACCGTAACCAAGGTTATTGAGCAGAATATGACAGGTATTGATAACCTGCTCTATTTCTCTTCTCAGAGTAACTTTGGTAACGGCACCGTTAGTCTGACTTTTGCTTCAGGAACGGATCCTGATATTGCTCAGGTGCAAGTTCAGAATAAGCTTTCTCAGGCAACCCCCCAGTTGCCTCAGGCAGTTCAGGCTCAGGGCATTACCGTTAGTAAAGCGAGTAGC…	3102	IL_RS03575	1033	multidrug resistance protein
Idiomarina loihiensis L2TR	2468779..2471877	minus	ATGTTGTTGTCAGACCTTTCTGTAAAACGTCCGGTTTTTGCAACCGTACTGAATATTCTGCTGGTGGTCTTCGGTATTGTGGCTTTTACCATGCTGCCATTGCGAGAATATCCGGATATTGATCGTCCCATAGTTACTATTGATACAGACTACCCCGGTGCCTCTGCCGAAGTTGTAGAAACTCAGGTCACGCAGTTAGTCGAAGACCGTATTAGTGGCATAGAAGGCATTAAAAACATTAGCTCTAGCAGCCGCAACGGGCGCTCCAGTATCAGTATAGAGTTTAATCTGACTCGCGACATTGATGCCGCTTCTAACGACGTTCGTGAGCGGGTGTCCCGGGTACTTGATAACCTGCCGGAAGAAGCTGACCCCCCTGAAGTTTCAAAGGCCTCAAGC…	3099	IL_RS11845	1032	multidrug resistance protein AcrB/D/F
Idiomarina loihiensis L2TR	1802804..1805980	minus	ATGACGACTGAAAAACAAACCGGTCTGATTGCGTGGTTTGCACGCAACTCGGTAGCCGCAAATTTATTGATGATCATTATTCTGGTTGCAGGCGCACTGTCAGTATTTACTGTGCGCAAGCAAATGTTTCCTGAAATTGAACTGAATATTATCAGTATCCAGGTACCTTTCCCCGGTGCTGCACCACAGGAAGTGGAGCAGGGCGTTATTATGCTGATAGAAGATGCCATTGAGGATGTTGATGGTATCGAAGAGATGACCTCTCAGTCGCGGGAAGGCGGCGGTAGTGTCACCTTGGAAGTTGAACCTGACTATGACGTGCAAGTTGTCATGGACGAGGTGAAAATGCTGGTAGATGCCATTCCTAACTTCCCTCAGCAAATCGAGAAGCCGAATATC…	3177	IL_RS08600	1058	multidrug resistance protein AcrB/D/F
Idiomarina loihiensis L2TR	833029..836160	minus	ATGATTGATGCACTCATTCGCTTTGCGGTTGAACGCCGCTGGTTAGTGGTGGCCGCTACCTTTTTGATTGCGGCTGTTGGTGTGTACAGCACCATGAAACTGCCAATTGATGCGGTGCCGGACATTACTAATGTGCAGGTACAGGTAAATACCGAAGCACCAGGTTACTCACCGCTGGAAACAGAACAACGTATCACTTACCCGGTAGAAACGGCTATGGCGGGTATTCCGAAGCTGGATTATACCCGCTCAATTTCTCGTTATGGCTTGTCTCAGGTAACCGTGGTATTTGAAGAAGGCACTGACATTTACTGGGCCCGGCAACAAATCAGCGAGCGGTTGCAGCAAGTTAGGGGTGAGCTGCCGCAAGGCGTTGAACCCGCAATGGGACCCATAGCC…	3132	IL_RS03950	1043	heavy metal transporter (CusA/CzcA family)
Idiomarina loihiensis L2TR	482389..485490	plus	ATGTTAGCTCGTATTATTGAAGCCTCCATACGTAACTCGTGGATGGTGTTGCTGCTGTTCTTAGGTCTTGCATTCTGGGCCTGGCAGTCGCTGCAGCAAACCAAACTGGACGCAATACCGGACTTATCGGAAGTTCAGGTTATCGTCAAAACCAATTACCCGGGGCAAGCGCCGGCGGTAGTGGAAGAGCAGGTGACGTACCCGCTTTCGAGCGTGATGCTGTCCGTACCTAAAGCCACCTCAGTGCGCGCTTTTTCGTTCTTTGGCGACTCGTACGTTTACGTTATTTTTGAAGACGGAACCGACCCTTACTGGGCCCGAAGCCGGGTGAACGAGTATCTGGATCAGGCACAAAGCCAGCTTCCTGACCAAGTTCGGCCGGAGTTAGGCCCCGATGCG…	3102	IL_RS02355	1033	heavy metal transporter (CusA/CzcA family)
Idiomarina loihiensis L2TR	647770..650877	plus	ATGTCAGATCAACAACTGAATAATCATCCGGATTCTAACGATTTACCTTCGGTATCAATTCGCCGCCCGGTACTGATTGTTGTCCTGAATGTTCTTATCGCCATTGCCGGTTTGGCCGCGTTAATGGGCGTAGAAGTACGGGAGTTACCGGATGTCGACCGGCCTGTTGTCGGCGTTAGCGCAACACTTCCAGGCGGTGCACCAGAAACGGTGGACGCAGAAGTAACCAGTATTCTGGAAGGTGCGGCGGCTCGTGTTTCTGGCGTGGAATCTATCCAGTCTTCGAGTGAAGAAAATAGCGCGCGTATTTCAATTGAATTCCGTCCCGGAGTTGACTTAGATGTGGTGGCCGCGGAGGTTCGTGAGGCGGTTAATCAGGTGCGTCGGGAATTACCCGAT…	3108	IL_RS03050	1035	multidrug resistance protein AcrB/D/F
Idiomarina loihiensis L2TR	1743593..1746724	minus	ATGATAGATGCACTCATTCGCTTTGCGGTTGATCGTCGATGGCTGGTGCTTGCCGCAACCTTGTTAGTAGCAGCTGCGGGCGTTTATAGCACATTAAAGCTACCCATCGATGCTGTGCCGGATATTACCAATGTTCAGGTACAGATAAATTCAGAAGCGCCAGGCTATTCGCCATTAGAAACCGAACAACGTATTTCTTATCCGGTGGAAACCGCGATGGCAGGTTTACCAAAGCTGGACTACACCCGCTCGATCTCACGCTATGGGTTGTCGCAAGTTACCGTGGTGTTTGAAGAGGGCACCGATATTTACTGGGCTAGACAGCAAATCAGTGAGCGATTGCAAAAGGTAAGGGGAGGAGTACCCGACGGTATCGAGCCGACGATGGGGCCAATAGCC…	3132	IL_RS08340	1043	heavy metal transporter (CusA/CzcA family)
Idiomarina loihiensis L2TR	1390650..1393775	plus	ATGATTGAAGCCGTAATAAAGCATAAACATGTCACCATCGTCGCCATTTTAATACTTTGTTTATTGGGAATAACGGCAGCATTGCGTATTCCGGTACAAATGATCCCTGACTTAGAAGTCAGAACGATTTCTGTACAGACTCAATGGCCGGGTGCCACACCGCAGGATATCGAAAAAGAGATACTAATTGAACAGGAAGAGTTTCTTCGCACTGTTCCCAACTTGCAACGTATGGAAAGCAGTGCCAGTAATGGCGAAGCAAGCATAGAACTGGACTTTCCTTTCGGGGTTGATGTTACCGAAACATTAATTCTGGTTAACAATGCGTTAAGTCAGGTTCCGGATTACCCCGAGAACGTCGATGAGCCTCGTATTTTCTCGGCTTCCTTCTCAAGTAAT…	3126	IL_RS06655	1041	multidrug resistance protein AcrB/D/F
Idiomarina loihiensis L2TR	1312661..1315786	minus	ATGATTAAGTCAGTCATTCGATGGTCAGTGAATAACCGTTTTTTCGTTCTTCTGGCGACATTAATCCTCGTGGGTGTTGGTGCTTTTGCGGTTAAGAATACGCCCGTAGACGCACTGCCGGACTTGTCGGATGTCCAGGTGATCATTAAAACCAGCTATCCGGGTCAAGCGCCGCAGGTGGTAGAAGATCAAGTAACCTATCCATTAACAACCGCTATGCTGTCTGTCCCCGGCGCTAAAACCGTCCGTGGATATTCGTTTTTCGGCGACTCCTATGTGTATGTCATTTTTGACGAAGATACAGACGCTTACTGGGCGCGTTCGCGAGTACTGGAATATTTGTCTCAGGTTGCTCCGACACTGCCTTCTAATGCAAGACCGCAATTAGGCCCTGATGCA…	3126	IL_RS06290	1041	heavy metal transporter (CusA/CzcA family)
Idiomarina loihiensis L2TR	64637..67705	plus	ATGATTAGCCGCATACTGAGCTTTTCGTTAAAAAATCGTCTGTTTGTTTTTATTACTTTTCTGCTGTTAATAGCGGCCGGTATCCAGTCGCTTCGCCAACTACCGGTGGATGCTTTCCCGGAGATTTCACCGACTCAGGTTAACGTCATCTTACGCGCCCCCGGTATGGCTGCCGAACGGGTAGAAAACCAGGTAACTCACCCGTTAGAAACCGAATTGTTGGGTATACCGAATCAAACCATTCTGCGCTCAACCACCAAGTACGGTATTACCTCGATAACCCTCGACTTTGACGAAGGCACCGATATTTATTGGGCGCGCCAACAAGTTGCGGAAAAACTCGCCGCCGTCAGTAAAGACCTGCCGGACGGTATTCAAGGCGGTATGGCACCGATGAGC…	3069	IL_RS00325	1022	heavy metal transporter (CusA/CzcA family)
Idiomarina loihiensis L2TR	1754220..1757417	plus	ATGTTTCAGCGCATTATTCAGTTTGCTGTCGCTAATCGCCTGTTATTGGTATTGGCTTTATTCAGCATCAGCATTGCGTCATTTTTTGTTATTCCCAAACTTAATCTGGATGCCTTCCCCGATGTTACCAACGTTCAGGTAACGGTAAATACGGAGGCCCCCGGGTTAGCAGCGACCGAAGTCGAGCAGCTGATTACCTATCCGATAGAGTCGGTGATGTATGCTCTGCCCGACGTCAAAGAGGTTCGGTCAATCTCAAAAACAGGTTTATCGGGCATTACAGTGGTGTTTGACGAGAGTGTCGATATCTACTTTGCCCGGCAACTGGTGTTTGAACGACTGCAGGCGGCAAAGGAGTTGATACCCGAAGGCGTAGGTACACCCGAAATGGGTCCTAAC…	3198	IL_RS08385	1065	heavy metal transporter (CusA/CzcA family)
Idiomarina loihiensis L2TR	487832..490885	plus	ATGAATATAGCTCAATACAGCATGGAGCGAAAAACCACGAGCTGGATGTTATTTCTCATCCTGTTAATTGGTGGTCTGGTTGCCCTGACTCAACTCGGTCGCCTGGAAGACCCCAAGTTCACAATTAAGCAGGCCATGGTCATTACGCCATACCCGGGCGCATCGGCTCAGCAGGTAGAAGAAGAGGTAACCTATAAGCTGGAAAATGCGATTCAGGAGCTAAGTTACGTTGACCACGTTAAGTCTATTTCCAAGCCCGGGTTGTCGCAAATAACGGTTGAGATGAAAAGCATCTACCGCGAAGAGCACTTGCACCAAATATGGGACGAATTGCGGCGTAAAATTAACGACACCAAAGGTCAGCTTCCTCCGGGCACCAGCGAGCCTATTATTCGCGAT…	3054	IL_RS02370	1017	multidrug resistance protein AcrB/D/F
Psychrobacter arcticus 273-4	1928426..1931653	plus	ATGTCACGTTTTTTTATTAATCGCCCTATTTTTGCTTGGGTGCTGGCTGTTTTGGTCATGCTCATCGGGGTGATATCGGTTCTTAACCTACCGATTGAACAGTATCCACGTATTGCACCACCGACGATTTCGGTCAGTGCAAGCTACCCTGGTGCTAACGCGCAAACCGTTGAAAATTCAGTAATACAGATTATTGAGCAGCGCATGAAAGGGCTTGATGGTCTGATGTATATGTCATCATCGAGCTCTTCAAATGGTAGTGCCTCAGTGACGCTTACCTTTGAGAACGGTACTGATTCTGATACTGCTCAGGTACAAGTACAGAACAAACTGCAAGCCGCGATGAGCTCGTTACCTGAATCGGTACAGCGTCAAGGCGTTAACGTTAATAAATCATCT…	3228	PSYC_RS08165	1075	multidrug resistance protein
Psychrobacter arcticus 273-4	2558347..2561457	minus	ATGAATATGAATGTATCTACCTATTCAATTAAAAATCCACTTGTTGCGATTTTATTATTTGTCTTACTAACACTCGGCGGTTTGTTTGGCTTTCAACAGATGAAAGTGCAGCAGTTCCCTGATATTGATTTACCAGCGGTCGTAGTGACGGTTACTTTGCCCGGAGCCGCACCGTCGCAGCTCGAAAATGATGTCGCTAAAAAGATTGAAAATAGGCTGACTAGTATTGAAGGTATTAAGCACATTCGTACTACCTTACAAACCGGTGCAGCTACTATCGCTACTGAGTTTGTATTAGAAAAAGACATTCAAGAAGCGATGGATGATGTACGCTCAGCAGTCGGTGAGGTACGTGGAGACTTACCCGCAGCCGCGAATGATCCTATTATTACCAAGGTC…	3111	PSYC_RS10795	1036	multidrug resistance protein AcrB/D/F
Hydrogenovibrio crunogenus XCL-2	1669693..1672842	plus	ATGTCAGAAGAGACTTCACATAAACGTCGTCAGTCTTTTGCGACCTTTTTTATCAATCGCCCTGTGTTTGCATGGGTCATCGCTTTTTTGGTAATGATTGCCGGCGCCATTTCAGTCGTCAGCTTACCGATTGCACAATTCCCAGCCATTGCTCCTCCATCGATTACGATCACGGCAACGTATCCAGGGGCGTCGGCAAAAACCATTGAAGACACCGTCACTCAAATCATCGAAACCAAGATGAAAGGATTGGATGGTTTAATGTATATGTCGTCTACCAGCGAATCAACTGGTCAGGCTAACATCACCCTAAGCTTCAAGACGGGAACCGATCCAGACATCGCTCAAATGCAAATACAAAATAAGTTGCAAACCGCGATGTCTTCGCTCCCAGAAGCC…	3150	TCR_RS08015	1049	multidrug resistance protein
Hydrogenovibrio crunogenus XCL-2	8430..11516	plus	ATGAGTCGATTGATTCAGTTTTTCTTAACCCAGCGAATGCTGGTAGTCTTGTTGATTTTCGGCATTGTCTCCGGTGGTTGGATGGCGTTTCAAAAAACACCGATTGATGCTTTTCCAGATGTTTCACCGGTTCAGGTCAAAATCATCTTTAAAGCGCCCGGCATGACACCCAGCGAGGTCGAACAACGTGTCATCAACCCGTTAGAGTTGGAATTACTCGGCATTCCGAATCAAGTCAGTCTGCGTTCGTTAGGCAAGTATGCCATTGCCATCGTTACGCTTGATTTTAAAGAAGGAACCGATGTCTATTGGGCTCGCCAACAGGTCTCAGAACGATTGGCGAATGTCGATTTACCTGCTGGGGTAATGGGAGGGCTCGCCCCTCTATCAACCCCTTTA…	3087	TCR_RS00040	1028	heavy metal transporter (CusA/CzcA family)
Hydrogenovibrio crunogenus XCL-2	1862114..1865179	minus	ATGATGCAACGTTTTAACCTATCGGAATTAGCGGTTAAGCACAAAGCGGTTACGTTGTATTTTATTTTGTTGTCCATTCTGGTCGGAACGGTGTCGTTTATTAATCTGGGCCGTGCCGAAGATCCGAACTTTACCATTAAGGTGATGGTGGTGTCTGCCAACTGGCCAGGTGCAACGGCAGAGCAAATGCAAAACCAGGTCGCTGACCCGATTGAGAAAAAATTGCAGCAAGTGGAGTATTTTGACTTTGTGGAAACCACCGCTCGTCCCGGTGAAGTGACAATGCTGGTGACCTTTAAAGAATATACCCCACCCGAAGCCGTTGAAGACCAGTTTTATCAAGTTCGCAAACGGATGTTGGATTTACAAGGTGCCTTGCCTCAAGGAGTTCAAGGGCCC…	3066	TCR_RS08885	1021	multidrug resistance protein AcrB/D/F
Hydrogenovibrio crunogenus XCL-2	2200757..2203843	minus	ATGTGGTTGTCTGATACGTCGATAAAACGCCCGGTTTTAGCGACCGTAGCGTCTTTGCTGTTGGTGGCCTTTGGTTTGATGGCTTTTGATCGCATGAGTTTGCGTGAATACCCAAACGTTGATCCGCCTGTCATTTCAATAGAAACGACCTATTTAGGCGCTTCTGCGGAGGTAGTTGAAAGTCGGATAACCAAGCAGATTGAGGACCGAATTGCAGGGGTTTCAGGGATTGAGTATATCTCTTCTCAGTCCACAGATGGACGATCGAACATTACCGTGGAGTTCAGCATTAATCGAGATATTGATGCCGCGGCCAATGATATCCGAGACCGAGTTTCCCGTATTGCCAATAACTTGCCTGTCGCGGCCGATGCACCGGTGATTGAAAAAGCGGATGGC…	3087	TCR_RS10460	1028	multidrug resistance protein AcrB/D/F
Hydrogenovibrio crunogenus XCL-2	288341..291505	plus	ATGTCTGACCATGATGAACTCTTTCGACCAGAAGCTCATAGCCAAGACTTCCCTGGTTACCATCCGCATGAAGATAAATTTAAATCCCGTGGGTTTATTGGTCTGTTTGCGCGTCATAAGGTCGCGCCAAATTTATTAATGATGATTATGATTTTGGCAGGGGTTGTGGCCCTGCTGAAATTGAATGTGCAATTCTTTCCTAATTTTGAGCTGGACTATGCCACGGTAAGAGTGGTTTGGCCTGGGGCGAATGCGGAAGATGTTGAAACCTCTATCACCGAGCCGGTGGAACGCGTTCTGCGTAACCTTGATAATTTAGATGAAATGACGTCAACCTCCTCTTTAGGCGCTTCAATGGTGACTTTGAAGTTTGAAGAAGGCACGAACATGATTGAGGCG…	3165	TCR_RS01235	1054	multidrug resistance protein AcrB/D/F
Hydrogenovibrio crunogenus XCL-2	2316373..2319486	minus	ATGCTTAATTTAATTTTAAAATTTTCCATACAACGCAGTGGAATGGTCCTTGGAGCTGTCTTACTGCTGATTGCATTGGGAATTTGGAATGCCACCAAACTTCCCGTTGATGCCGTGCCCGACATAACCAATGTACAAGTCGTTATCAACACTGAAGCACCAGGCTACACACCTTTAGAAGTAGAGCAACGTATTTCATTCCCAATTGAAACCGTACTCTCTGGTACCCCTAATATGGTGCAAACCCGATCCATTTCTCGTTATGGCTTATCGCAGATAACGGCCATATTTGAAGATGGTACGGACATCTACTTTGCACGCCAGTTAATCAATCAAAAGCTGGCCAACGTAAAGTCGACTATACCCGATAATTTAGTGCCTGAGCTTGGCCCTATTTCA…	3114	TCR_RS10945	1037	heavy metal transporter (CusA/CzcA family)
Hydrogenovibrio crunogenus XCL-2	1940120..1943284	minus	ATGATTCGTTCAATTATTGCAGCTTCCATTGAAAACCGATTGTTGGTTCTTCTTATCAGTGTCATGATGGCTTTTTGGGGTTGGAAAGCAGTTCAAGAAACACCGCTGGATGCGATTCCTGATTTGTCAGATGTTCAAGTCATTGTAAAAACACCTTTCCCGGGACAAAGCCCACAGTTGGTAGAAGATCAGGTGACGTATCCTGTTTCTAATCTGATGATGTCGGTTCCAAAGGCGAAAACCGTTCGGGGCTATTCTTTCTTCGGCGACTCTTATGTGTATGTGTTGTTTGAAGAGGGAACCGATCCCTATTGGGCCCGTTCTAGGGTTTTAGAGTACCTCAACCAAGTCAAAGCGCAATTGCCTAGTGGAGTTCAGCCAAGTCTTGGACCAGATGCG…	3165	TCR_RS09265	1054	heavy metal transporter (CusA/CzcA family)
Hydrogenovibrio crunogenus XCL-2	1541937..1545134	plus	ATGTTTAACCGAATGATTGATTGGGCGGTTACTAACCGTTTGCTGGTGATACTCGCCCTTATTACACTGACGGTCAGTGCTTTTTTTGTTATCCCCAAACTGAATCTCGATGCCTTTCCAGATGTTACCAATGTGCAGGTATCCGTTAATACTGAAGCTCCGGGGCTAGCTGCTGAAGAGGTTGAGCAGCTTATTACCTACCCTATTGAAGCCGTGATGTATGCGTTGCCTGACGTTGAAGAGGTACGCTCCATCTCCAAAACAGGCCTCTCCGGCGTCACAGTAGTATTCAAGGAAGGCATGGATATCTATTTTGCCCGACAACTCGTGTTTGAACGGTTACAGTCTGCAAAGGAATTGATTCCTGACGGGGTGGGAACTCCTGAGATGGGGCCGAAT…	3198	TCR_RS07450	1065	heavy metal transporter (CusA/CzcA family)
Hydrogenovibrio crunogenus XCL-2	509851..513168	plus	ATGTCGAGTACAGGTGAAAAACAAACTTCAGATTTAAACATTGCAGGGAAGCTAGCGAAAGCGTTTATTCATTCGAAGATTACCATGATGATTATGGTCGCGGTCACTTTGGCTGGGGCTTTAGCGTATATGGTGACGCCACGGGAGTATAACCCCCAGATTGTTGTGCCTGCGGCAAATATCATTGTGCCAAAAGGCGGTGCGACGCCAAGCGAAGTGCAGAACATGGTGGTCAAGCCGCTTGAAACCATTATGGGCGCTTTACCGGGTGTAAAACATACCTTTGGGTATGCCTCTAATGATTTTGGTGTGGTGACGGTTCAATTTGATGTGGGTGAGAACCAGGTGGATAGCTTGGTGAAGCTGTATAACCAGCTCATGCAAAATATGGATAAGATG…	3318	TCR_RS02330	1105	multidrug resistance protein AcrB/D/F
Hydrogenovibrio crunogenus XCL-2	68140..71199	plus	ATGAATATTGCTGAGTATGCTATTAAAAAACGAACGGTCACGTTAATTTTAACTTTGTTCGTGATAATCGGTGGTTTATTTTCCTATGAGAATATGGGCCGTTTGGAAGACCCTGAGTTCACCATTAAAGAAGCGGTCATTATCACTTACTATCCCGGTGCATCTGCAGAGCAAGTGGCGGAAGAAGTTTCTGATAAACTTGAAACCAAAATTCAAGAATTAGGGGAAGTCAAAAAAATCCGTTCTTTAAATAAGCGCGGTTCTTCGGTTATTACTGTAGAGATGAAGAATAAATATGGTAAAAATGATCTCCCTTTAATTTGGCAAAAACTGCGTTCTAAAGTAAATGATATTACACCAAGTTTGCCGCCTGGAGCTTCAAAACCGATTGTTAAAGAT…	3060	TCR_RS00295	1019	multidrug resistance protein AcrB/D/F
Hydrogenovibrio crunogenus XCL-2	2031032..2034226	minus	ATGATTACTCGAATGACTGATTGGGCAGTCACGAACCGTTTGTTGGTTGTGATTGCTTTGATAACAATAATTTCCACCTCTATTTTTATGATTCCGAAATTAAATTTGGATGCTTTTCCCGATGTCACCAATGTACAAGTTACAGTTAACACAGAAGCACCGGGTTTAGCCTCCGAAGAGGTTGAGCAGCTTATTACCTATCCGATCGAAGCGGTTATGTATGCGTTACCAGATGTTGAGGAGGTACGTTCAATTTCGAAAACGGGTCTCTCAGGTGTCACGATTGTCTTTAAAGAAGGGACGGATATCTATTTTGCACGACAGTTGGTGTTTGAACGCCTGCAATCGGCAAAAGAGTTAATCCCCGATAACGTTGGTACACCTGAAATAGGTCCCAAC…	3195	TCR_RS09700	1064	heavy metal transporter (CusA/CzcA family)
Marinomonas sp. MWYL1	1105912..1109040	plus	ATGCTAGCTCATTTTTTTATAAATCGTCCGGTTTTTGCGTGGGTGATTTCTATCGCCATCATGCTAGCTGGTTTGGCATCGATATTGAATTTGCCAATATCCCAATACCCTAATGTGGCGCCGCCTACTATCAGTATTTCTGCTACGTATTCTGGTGCTTCTGCTGAAACGGTTGAGAACAGCGTTACGCAAATATTAGAGCAACAACTGACTGGTTTAGACGGCTTGTTGTATTTCTCATCATCAAGTAGTTCAAGTGGTCGTACCAGCATCAATGTAACCTTCGAACAGGGTACGGATGCTGATATTGCGCAAGTGCAGGTTCAAAATAAGATTCAACAAATTACCTCTAATTTACCTGAATCAGTACAGAGAAATGGCGTGACTGTTAGAAAGTCG…	3129	MMWYL1_RS05015	1042	multidrug resistance protein
Marinomonas sp. MWYL1	338719..341823	plus	ATGTCTAATTTTTTTATTGCACGTCCCAACTTTGCTTGGGTCATGGCGATCTTTATTTTGTTGGCGGGTCTGCTTGCTCTACCAACTTTGCCAGTATCGCAATTTCCGGTAGTCGCACCGCCGCAGGTTGAAATCACCGCCACATATCCTGGCGCATCCGCTCAAGTGTTAGTTGATTCGGTAACCAGTGTAATAGAGGAAGAATTAAATGGAGCAAAAGGTTTGCTCTATTTTGACTCTTCTAGTAACGCAAACGGTATTGCACAAATTACTGCGTCTTTTGAACCTGGCACTGACCCAGATTTAGCTCAGGTTGACATACAAAACCGCCTAAAAAAGGCGGAAGCGCGCTTACCAAGTAGTGTTATTGCTCAAGGCGTGCAAGTTGACCAAGCAAGC…	3105	MMWYL1_RS01445	1034	multidrug resistance protein
Marinomonas sp. MWYL1	1130871..1133978	plus	ATGGCTCAGTTTTTCATTCATCGCCCCATATTTGCTTGGGTGCTTGCCTTATTTATTATTTTGGGTGGTGTATTGTCAATTCCACAATTGCCGATCGCTCGTTATCCATCTATTGCTCCTCCGTCAGTCAGTATTATGGCGACCTACCCTGGCGCGAATCCTCAGACAATGAATGATGCTGTTTTGAGTTTGATTGAACGCGAGCTTTCAGGCGTAAAGAATATGTTGTATTTCGAATCCTCAGCAGATGGCTCTGGATCCGCTTCTATTACGGTGACATTTAAGCCGGGTACAGATCCTAAGTTGGCTCAGGTCGATGTGCAAAACAAGATTAAAGCAGTTGAAGCACGTCTACCTCAGGCAGTTCGTCAAAATGGCTTGAGTGTCGAATCAGCAACG…	3108	MMWYL1_RS05110	1035	multidrug resistance protein
Marinomonas sp. MWYL1	2322227..2325436	minus	ATGCAAACATTGATTGAGGCAGCCTTAGCTCGCTCTCGTACCGTAATGATGTTTTTCGTCCTCATATTGATTATGGGCACGGTTTCTTATATCGAAATAGCAAAAGAAAGTGACCCCGATATTACCATTCCAATGGCTTATGTCTCCGTCTCTCTAGATGGCATTTCACCAGAAGATGCCGACAGCTTGTTGGTTCATCCGTTAGAAAAAGAACTCAAAGGACTAGAAGGCTTAAAAGAACTAAAATCTACCGCCTCAGAAGGCCATGCCTCTATCATGTTGGAGTTCGAGTCTGGCGTAAATATTGACCAAGCAATTAGCGACACTAAAGATAAGGTAGACCGAGCAAAAAGTGAATTACCTGACGATGCAGACGAACCAACAGTCACCGAAATTAAT…	3210	MMWYL1_RS10430	1069	multidrug resistance protein AcrB/D/F
Marinomonas sp. MWYL1	1614777..1617977	minus	ATGAACCCATTAGATCAACCTAAAGGTATTATTCCATGGTTTGCAGGTAACCCTGTTGCAGCCAACTTGTTGATGCTGCTTGTTATTTCACTCGGCGTAATCAACATGGGATCACTTAATAAAAAAAGCTTCCCGACACTGCCACCCAATGGCATAGACATCAATGTTAGCTATGACAGTGGTTCTGCGAAAGAAAGCGAAGAAGGCATTGCCATTCCCATTGAGCAAAAACTGCAAGGTGTGGAAGGCATTAAAAACATTATGTCGACCTCTTCGGCCAGTGGAGCCGAAGTCAACATTGAGGTCAAAGATGGCTATGAACTGGATAATGTATTTTCAGATATCAAAGACAAAATCGGCGAAATCAACTCTTTTCCCAGTGAAGCCGATCGTGCAGTA…	3201	MMWYL1_RS07355	1066	multidrug resistance protein AcrB/D/F
Marinomonas sp. MWYL1	4140652..4143741	minus	ATGGATATTGCTGCTTATTTTATTAAACGCAAAGTAACTAGCTGGATGGTCACGCTGATCTTATTGGTTGGTGGTGTCATTGCATTTACAAGCCTTGGGCAATTAGAGGACCCTGAATTTACCATCAAGGACTCTCTTATCATTACCTACTATCCTGGTGCTTCACCAGAACAAGTAGAAGAAGAAGTGACTTACCCTATTGAGCGCGAACTTCAAAACTTACCTTACGTTGACAAAATCACATCGACGTCAAAAGCAGGCTACTCAAAAGTTCAACTGACGATCAAAGATACTTATCGAGCAAAAGAGCTTAAGCAAATATGGGATGAAGTACGTAAGAAAATTCGCGATATTTCCGGCTCTTTCCCTAGTGGCGTTGCAACACCTATCGTTTTAGAT…	3090	MMWYL1_RS18870	1029	multidrug resistance protein AcrB/D/F
